# Supplementary material for: Small RNA-mediated responses to low- and high-temperature stresses in cotton
Source: Sci Rep. 2016 Oct 18;6:35558. doi: 10.1038/srep35558 (PMC5067717; doi:10.1038/srep35558)
Supplement: Supplementary Tables [file srep35558-s2.xls]

## Sheet: Table S1
Supplementary table 1. Summary of known miRNAs
miRNA Family	miRNA name	miR_seq	Len	miRNA Reference
gh-miR156	miR156-1	CUGACAGAAGAGAGUGAGCAC	21	ama-miR156
	miR156-2	UUGUUGACAGAAGAUAGAGAGCAC	24	bgy-miR156
	miR156-3	UUGACAGAAGAUAGAGAGC	19	hbr-miR156
	miR156a-1	UGACAGAAGAGAGAGAGCAC	20	ahy-miR156a
	miR156a-2	UGACAGAAGAGAGUGAGCACA	21	bna-miR156a
	miR156a-5p	UGACAGAAGAGAGUGAGCAC	20	ath-miR156a-5p
	miR156c	UUGACAGAAGAGAGAGAGCAC	21	ahy-miR156c
	miR156d-3p-1	GCUCACUCCUCUUUCCGUCAGC	22	ata-miR156d-3p
	miR156d-3p-2	GCUCUCUAUGCUUCUGUCAUCA	22	stu-miR156d-3p
	miR156f	UUGACAGAAGAUAGAGAGCACA	22	gma-miR156f
	miR156f-3p	GCUCACUUCUCUUUCCGUCAGC	22	osa-miR156f-3p
	miR156g	ACAGAAGAUAGAGAGCACAG	20	gma-miR156g
	miR156h-3p	GCUCUUUAUGCUUCUGUCAUC	21	mtr-miR156h-3p
	miR156i-3p	UGCUCACUUCUCUUCUGUCAGC	22	mtr-miR156i-3p
	miR156j	AAUUGACAGAAGAGAGUGAGCAC	23	cme-miR156j
	miR156k-1	UUGACAGAAGAGAGUGAGCAC	21	gma-miR156k
	miR156k-2	UGACAGAAGAUAGAGAGCACA	21	osa-miR156k
	miR156k-3	UGACAGAAGAGAGGGAGCAC	20	ptc-miR156k
	miR156q	UGACAGAAGAGAGUGAGCACU	21	gma-miR156q
	miR156z	UUUGGAUUGAAGGGAGCU	18	gma-miR156z
gh-miR157	miR157a-5p	UUGACAGAAGAUAGAGAGCAC	21	ath-miR157a-5p
	miR157d	UGACAGAAGAUAGAGAGCAC	20	ath-miR157d
	miR157d-3p	GCUCUCUAUGCUUCUGUCAUC	21	aly-miR157d-3p
gh-miR159	miR159a	UUUGGAUUGAAGGGAGCUCUA	21	ath-miR159a
	miR159a.2	CUUCCAUAUCUCAGGAGCUUC	21	pvu-miR159a.2
	miR159b	UUGCAUAUCUCAGGAGCUGC	20	hbr-miR159b
	miR159d	AGCUGCUUGGCUAUGGAUCCC	21	gma-miR159d
gh-miR160	miR160-1	GCCUGGCUCCCUGUAUGCCAU	21	csi-miR160
	miR160-2	UAUGAGGAGCCAUGCAUGUAU	21	ghr-miR160
	miR160a-3p-1	GCGUAUGAGGAGCCAUGCAUG	21	ath-miR160a-3p
	miR160a-3p-2	GCGUAUGAGGAGCCAAGCAUA	21	gma-miR160a-3p
	miR160a-5p	UGCCUGGCUCCCUGUAUGCCA	21	ath-miR160a-5p
	miR160f-5p	UGCCUGGCUCCCUGAAUGCCA	21	osa-miR160f-5p
	miR160g	UGCCUGGCUCCCUGUAUGCCU	21	mes-miR160g
gh-miR162	miR162a-3p	UCGAUAAACCUCUGCAUCCAG	21	ath-miR162a-3p
	miR162a-5p-1	GGAGGCAGCGGUUCAUCGAUC	21	aly-miR162a-5p
	miR162a-5p-2	UGGAGGCAGCGGUUCAUCGAUC	22	ath-miR162a-5p
gh-miR164	miR164a	UGGAGAAGCAGGGCACGUGCA	21	ath-miR164a
	miR164b	UUGGAGAAGCAGGGCACGUGC	21	gma-miR164b
	miR164f	UGGAGAAGCAGGGCACAUGCU	21	ptc-miR164f
gh-miR165	miR165a-5p-1	GAAUGUUGUCUGGACCGGGG	20	aly-miR165a-5p
	miR165a-5p-2	GGAAUGUUGUCUGGACCGGGG	21	ath-miR165a-5p
gh-miR166	miR166	UCGGACCAGGCUUCAUUCCCCU	22	ctr-miR166
	miR166a-1	UCGGACCAGGCUUCAUUCCCGU	22	crt-miR166a
	miR166a-2	UCGGACCAGGCUUCAUUCC	19	vvi-miR166a
	miR166a-3p	UCGGACCAGGCUUCAUUCCCC	21	ath-miR166a-3p
	miR166c	UAUAUGAUCUCGGACCAGGCU	21	gra-miR166c
	miR166d	UGAUGGGAAUGUUGUUUGGCC	21	gra-miR166d
	miR166d-5p	GGAAUGUUGUCUGGCUCGAGG	21	osa-miR166d-5p
	miR166e	GGACCAGGCUUCAUUCCCC	19	cpa-miR166e
	miR166e-3p	UUCGGACCAGGCUUCAUUCCC	21	bdi-miR166e-3p
	miR166g-3p	UCGGACCAGGCUUCAUUCCUC	21	osa-miR166g-3p
	miR166g-5p	GGAAUGUUGUUUGGCCCGAGG	21	aly-miR166g-5p
	miR166h-3p-1	UCUCGGACCAGGCUUCAUUCC	21	gma-miR166h-3p
	miR166h-3p-2	UCGGACCAGGCUUCAUUCCC	20	zma-miR166h-3p
	miR166i-1	UCGGACCAGGCUUCAUUUC	19	cme-miR166i
	miR166i-2	UUGGACCAGGCUUCAUUCCCC	21	mes-miR166i
	miR166j-3p	UCGGACCAGGCUUCAUUCCCG	21	gma-miR166j-3p
	miR166k	UCGGACCAGGCUUCAUUU	18	sbi-miR166k
	miR166m	CGGACCAGGCUUCAUUCCCC	20	gma-miR166m
	miR166u	UCUCGGACCAGGCUUCAUUC	20	gma-miR166u
gh-miR167	miR167a-1	UGAAGCUGCCAGCAUGAUCUAA	22	bna-miR167a
	miR167a-2	UCAGAUCAUCUUGCAGCUUCA	21	gra-miR167a
	miR167a-5p	UGAAGCUGCCAGCAUGAUCUA	21	ath-miR167a-5p
	miR167b-3p	AGGUCAUCUUGCAGCUUCAAU	21	sly-miR167b-3p
	miR167d	UGAAGCUGCCAGCAUGAUCUGG	22	ath-miR167d
	miR167d-3p	AGAUCAUCUUGCAGCUUCAA	20	bdi-miR167d-3p
	miR167d-5p	UGAAGCUGCCAGCAUGAUCUG	21	osa-miR167d-5p
	miR167e-3p	AGAUCAUCUUGCAGCUUCAAU	21	osa-miR167e-3p
	miR167f-3p	AGAUCAUGUGGCAGCUUCAUC	21	ptc-miR167f-3p
gh-miR168	miR168	UCGCUUGGUGCAGGUCGGGA	20	cme-miR168
	miR168a-3p	CCCGCCUUGCAUCAACUGAAU	21	ath-miR168a-3p
	miR168a-5p	UCGCUUGGUGCAGGUCGGGAA	21	ath-miR168a-5p
gh-miR169	miR169a-3p	CGGCAAGUUGUCCUCGGCUAC	21	ath-miR169a-3p
	miR169a-5p	CAGCCAAGGAUGACUUGCCGA	21	ath-miR169a-5p
	miR169b	CAGCCAAGGAUGAUUUGCCGG	21	ghr-miR169b
	miR169b-3p	GGCAAGUUGUCCUCGGCUAC	20	ath-miR169b-3p
	miR169b-5p	CAGCCAAGGAUGACUUGCCGG	21	ath-miR169b-5p
	miR169d	UGAGCCAAGGAUGACUUGCCGC	22	ath-miR169d
	miR169g	AGCCAAGAAUGACUUGCCUGC	21	bna-miR169g
	miR169h	UAGCCAAGGAUGACUUGCCUG	21	ath-miR169h
	miR169h-3p	GGCAGUCACCUUGGCUAACU	20	bdi-miR169h-3p
	miR169n	UAGCCAAGAAUGACUUGCCU	20	osa-miR169n
	miR169r-3p	GGCAGGUUGUCUUUGGCUACA	21	zma-miR169r-3p
gh-miR171	miR171a-1	UUGAUUGAGCCGUGCCAAUAU	21	htu-miR171a
	miR171a-2	UGAUUGAGUCGUGCCAAUAUC	21	mtr-miR171a
	miR171b	UGAUUGAGCCGUGCCAAUAUC	21	osa-miR171b
	miR171b-3p-1	UUGAGCCGUGCCAAUAUCACG	21	ath-miR171b-3p
	miR171b-3p-2	CGAGCCGAAUCAAUAUCACUC	21	gma-miR171b-3p
	miR171b-5p	UGUUGGAAUGGCUCAAUCAAA	21	ata-miR171b-5p
	miR171c-5p-1	AGAUAUUGGUGCGGUUCAAUC	21	ath-miR171c-5p
	miR171c-5p-2	AUUGGUGCGGUUCAAUCAGAU	21	zma-miR171c-5p
	miR171d-5p	AGAUAUUGGUGCGGUUCAAUU	21	stu-miR171d-5p
	miR171e-5p	UGUUGGCUCGGUUCACUCAGA	21	osa-miR171e-5p
	miR171f-3p	UUGAGCCGUGCCAAUAUCUUA	21	zma-miR171f-3p
gh-miR172	miR172a-1	AGAAUCUUGAUGAUGCUGCAU	21	ath-miR172a
	miR172a-2	GGGAAUCUUGAUGAUGCUGCA	21	cpa-miR172a
	miR172a-3	GCGGCAUUAUCAAGAUUCACA	21	gra-miR172a
	miR172a-4	AGAAUCCUGAUGAUGCUGCAG	21	mtr-miR172a
	miR172a-5	AGAAUCUUGAUGAUGCUGCA	20	zma-miR172a
	miR172b-5p	GUAGCAUCAUCAAGAUUCAC	20	gma-miR172b-5p
	miR172c	AGAAUCUUGAUGAUGCUGCAG	21	ath-miR172c
	miR172c-5p	GUAGCAUCAUCAAGAUUCACA	21	mtr-miR172c-5p
	miR172e-3p	GGAAUCUUGAUGAUGCUGCAU	21	ath-miR172e-3p
	miR172h-5p	GCAGCAUCUUCAAGAUUCACA	21	gma-miR172h-5p
gh-miR2118	miR2118	UUGCCGAUUCCACCCAUGCCUA	22	pvu-miR2118
	miR2118a-3p	UUGCCGAUUCCACCCAUGCCU	21	gma-miR2118a-3p
gh-miR2947	miR2947	UAUACCGUGCCCAUGACUGUAG	22	gar-miR2947
gh-miR2948	miR2948-5p	UGUGGGAGAGUUGGGCAAGAAU	22	ghr-miR2948-5p
gh-miR2949	miR2949a-3p	UGCAAAUCCAGUCAAAAGUUA	21	ghr-miR2949a-3p
	miR2949a-5p	ACUUUUGAACUGGAUUUGCCGA	22	ghr-miR2949a-5p
gh-miR2950	miR2950	UGGUGUGCAAGGGGUGGAAUA	21	ghr-miR2950
gh-miR319	miR319-5p	AGCUGCCGACUCAUUCAUUCA	21	ata-miR319-5p
gh-miR3267	miR3267	CUGUCGCAGGGGAGAUGGCUCG	22	gra-miR3267
gh-miR3476	miR3476	UCGGACUGGAUUUGUUGACAA	21	gra-miR3476
	miR3476-5p	UGAACUGGGUUUGUUGGCUGC	21	ghr-miR3476-5p
gh-miR3627	miR3627-5p-1	UCGCAGGAGAGAUGGCACUGAG	22	stu-miR3627-5p
	miR3627-5p-2	UUGUCGCAGGAGAGAUGGCACU	22	vvi-miR3627-5p
	miR3627b	UGUCGCAGGAGAGAUGGCACUG	22	ptc-miR3627b
gh-miR390	miR390a-3p	CGCUAUCUAUCCUGAGUUUCA	21	ath-miR390a-3p
	miR390a-5p	AAGCUCAGGAGGGAUAGCGCC	21	ath-miR390a-5p
	miR390e	AGCUCAGGAGGGAUAGCGCC	20	gma-miR390e
gh-miR393	miR393-3p	AUCAUGCGAUCCCUUCGGAAU	21	stu-miR393-3p
	miR393a	UCCAAAGGGAUCGCAUUGAUC	21	osa-miR393a
	miR393a-3p	AUCAUGCUAUCCCUUUGGAUU	21	ptc-miR393a-3p
	miR393a-5p	UCCAAAGGGAUCGCAUUGAUCC	22	ath-miR393a-5p
	miR393b-5p	UCCAAAGGGAUCGCAUUGAUCU	22	osa-miR393b-5p
gh-miR394	miR394a	UUGGCAUUCUGUCCACCUCC	20	ath-miR394a
gh-miR3954	miR3954	UGGACAGAGUAAUCACGGUCG	21	csi-miR3954
gh-miR395	miR395a	CUGAAGUGUUUGGGGGAACUC	21	ath-miR395a
gh-miR396	miR396a-3p-1	GUUCAAUAAAGCUGUGGGAAG	21	ath-miR396a-3p
	miR396a-3p-2	UUCAAUAAAGCUGUGGGAAG	20	gma-miR396a-3p
	miR396a-3p-3	GUUCAAUAAAGCUGUGGGAA	20	osa-miR396a-3p
	miR396a-5p	UUCCACAGCUUUCUUGAACUG	21	ath-miR396a-5p
	miR396b-3p-1	GCUCAAGAAAGCUGUGGGAGAA	22	ath-miR396b-3p
	miR396b-3p-2	GCUCAAGAAAGCUGUGGGAGA	21	gma-miR396b-3p
	miR396e-3p	CUCAAGAAAGCUGUGGGAGA	20	ptc-miR396e-3p
	miR396g-5p	UUCCACGGCUUUCUUGAACUU	21	ptc-miR396g-5p
gh-miR397	miR397-5p	UUGAGUGCAGCGUUGAUGAGC	21	stu-miR397-5p
	miR397a-1	UCAUUGAGUGCAGCGUUGAUG	21	ath-miR397a
	miR397a-2	AUUGAGUGCAGCGUUGAUGAA	21	lus-miR397a
gh-miR398	miR398-5p	GGGUCGACCUUAGAACACAUG	21	bra-miR398-5p
	miR398b	UGUGUUCUCAGGUCGCCCCUG	21	osa-miR398b
gh-miR399	miR399a	UGCCAAAGGAGAUUUGCCCUG	21	ath-miR399a
	miR399a	UGCCAAAGGAGAAUUGCCCUG	21	osa-miR399a
	miR399b	UGCCAAAGGAGAGUUGCCCUG	21	ath-miR399b
	miR399e	CGCCAAAGGAGAAUUGCCCUG	21	tcc-miR399e
	miR399f	UGCCAAAGGAGAUUUGCCCGG	21	ath-miR399f
gh-miR403	miR403-3p	UUAGAUUCACGCACAAACUCG	21	ath-miR403-3p
gh-miR408	miR408-3p	AUGCACUGCCUCUUCCCUGGC	21	ath-miR408-3p
	miR408-5p-1	CAGGGAACAGGCUGAGCAUGG	21	aly-miR408-5p
	miR408-5p-2	ACAGGGAACAGGCUGAGCAUG	21	ath-miR408-5p
	miR408a	AAGACAGGGAACAGGCUGAGCA	22	hbr-miR408a
	miR408b	UGCACUGCCUCUUCCCUGGCU	21	ppt-miR408b
gh-miR4414	miR4414b	UGUGAAUGAAGCGGGAGAUAA	21	mtr-miR4414b
gh-miR477	miR477	CGAAGUCUUGGAAGAGAGUAA	21	gra-miR477
	miR477a	ACUCUCCCUCAAGGGCUUCUG	21	nta-miR477a
	miR477b	ACUCUCCCUCAAGGGCUUCCCC	22	mdm-miR477b
gh-miR479	miR479	CGUGAUAUUGGUUCGGCUCAUC	22	ghr-miR479
gh-miR482	miR482-1	UCUUUCCAAUUCCUCCCAUUC	21	gra-miR482
	miR482-2	UCUUUCCUACUCCUCCCAUUCC	22	vvi-miR482
	miR482a	UCUUUCCUACUCCUCCCAUACC	22	ghr-miR482a
	miR482b-3p	UCUUCCCAACACCUCCCAUACC	22	gma-miR482b-3p
	miR482c	UUCCCAAAACCUCCAAUUCCAA	22	gra-miR482c
gh-miR5139	miR5139	AACCUGGCUCUGAUACCA	18	rgl-miR5139
gh-miR5207	miR5207	ACUUAGGGUGGGUUUGGAUGGGCG	24	gra-miR5207
gh-miR530	miR530a	UGCAUUUGCACCUGCACCUUA	21	csi-miR530a
gh-miR5741	miR5741	UAGUAUAAGGACUAAAUUGGU	21	gra-miR5741
gh-miR7484	miR7484c	AGGAGUCGAAUUGCAUUUUGU	21	gra-miR7484c
	miR7484d	AGAAUGACCGGUUUACUCUUUG	22	gra-miR7484d
	miR7484e	AUUUAAUGUAUAGGGACUAAU	21	gra-miR7484e
	miR7484f	UAUCUAACGCGUAGGGACUAA	21	gra-miR7484f
	miR7484g	UCUCUAUACGUUAGAUCAAAGAGC	24	gra-miR7484g
	miR7484h	UUUAACCGUAGAAAUGGAUGA	21	gra-miR7484h
	miR7484j	AUUUGCUCUUUGAUCUAACGUACA	24	gra-miR7484j
	miR7484k	UCUGUACAUUAGAUCAAAGAGCAA	24	gra-miR7484k
	miR7484m	UUUGUAUGUUAGAUCGAAGAG	21	gra-miR7484m
	miR7484n	CUAGUUUACUCUUUGAUCUAACGU	24	gra-miR7484n
	miR7484o	GAUUUAACGUAUAGGGACUAA	21	gra-miR7484o
gh-miR7486	miR7486a	AAGGAAGCGCUUUGUCCACGUGGA	24	ghr-miR7486a
	miR7486e	CGAGAUGCUGACGUGGAAGGAAAU	24	gra-miR7486e
	miR7486f	CGCUUUGCUGACGUGGACACAAAU	24	gra-miR7486f
	miR7486h	AGCAAAUCGCGCUGACGUGGACA	23	gra-miR7486h
	miR7486j	CGUCAGCGCGAUGUCAGGGGACG	23	gra-miR7486j
gh-miR7487	miR7487	AUACUCUUAUAGAACACUUGUUAA	24	ghr-miR7487
gh-miR7488	miR7488	UUUUAAGUAGAGGGGACAAAA	21	ghr-miR7488
gh-miR7489	miR7489	AUUGUUGUCAAUGCAGGAGAACGU	24	ghr-miR7489
gh-miR7491	miR7491	UGGGAUCUUCGAGAGGAUUGAGCC	24	ghr-miR7491
gh-miR7492	miR7492a	CUAUAGAACAUGACCUUUAGCGG	23	ghr-miR7492a
	miR7492e	UCAUGAUCUUUAGCGGCGUUU	21	gra-miR7492e
	miR7492g	CAUGAUCUUUAGUGGCGUUUG	21	gra-miR7492g
	miR7492l	CUAUAGAACAUGACCUUUAGUGGC	24	gra-miR7492l
	miR7492n	AAAGAUCAGGGUCUUUAGCGGCGU	24	gra-miR7492n
	miR7492o	CUAAAGAUCUGAGCAUUAGCGGCG	24	gra-miR7492o
gh-miR7494	miR7494b	AAAGGGAGAAGCAGAAGAGAAUGA	24	gra-miR7494b
	miR7494c	AGGGAGGAAAACAGAGGGAGAAGC	24	gra-miR7494c
	miR7494d	UCAUGGACUUUAGCGGCGUU	20	gra-miR7494d
	miR7494e	UCGUGAUCUUUAACGGCGUUU	21	gra-miR7494e
gh-miR7495	miR7495a	UUACUUUAGAUGUCUCCUUCA	21	ghr-miR7495a
gh-miR7497	miR7497	AUAUGUGGACUGUCAUAUGGGUUG	24	ghr-miR7497
gh-miR7499	miR7499	AUAUGAUUUUCGGUUAAUUCGGUU	24	ghr-miR7499
gh-miR7501	miR7501	AUAUCUGAUUCUGACACGAAAAAA	24	ghr-miR7501
gh-miR7502	miR7502	UUUUAACAGUAGAAAUAAAUGAA	23	ghr-miR7502
	miR7502d	UUUUAACAGUAGAAUUUGAUGGA	23	gra-miR7502d
	miR7502e	UAACGGUAGAAAUGGAUGAAA	21	gra-miR7502e
	miR7502f	UUUAGCAGUAGAAAUAGAUGA	21	gra-miR7502f
gh-miR7503	miR7503	AGAUCGAUGGCUGAACAAGUUAGA	24	ghr-miR7503
gh-miR7504	miR7504a	AUGAAACUGUAAUUCCACGUCAUC	24	ghr-miR7504a
	miR7504b	AGGAGGAAAAAUCUGAUUUGUCAU	24	ghr-miR7504b
	miR7504d	AGGAGAAAAAAUCUGAUUUGUCAU	24	gra-miR7504d
	miR7504e	AGGAGGAAAAAAUCUGAUUUGUCA	24	gra-miR7504e
	miR7504g	AGGAAAAAUCUGAUUUGUCAUUCU	24	gra-miR7504g
	miR7504h	AGGAGGAAUAAGUCUGAUUUGUCA	24	gra-miR7504h
	miR7504i	AUAUGAAACUGAGAUACCAUG	21	gra-miR7504i
	miR7504n	AGGAUAAGAAUACUGAUGUGGCAU	24	gra-miR7504n
gh-miR7505	miR7505	UUCAGAAACCAUCCCUUCCUU	21	ghr-miR7505
	miR7505b	ACAGCUUUAGAAAUCAUUCCU	21	gra-miR7505b
gh-miR7506	miR7506	AUGUCUGGGACAUGGCAUUGGCAU	24	ghr-miR7506
	miR7506b	UCUGGGACAUGGCGUUGGCAC	21	gra-miR7506b
gh-miR7507	miR7507	AAGGUAGUGGAGUAGGCAAUUGGG	24	ghr-miR7507
gh-miR7508	miR7508	CAAGAAAAGAAGUCGGGAGAG	21	ghr-miR7508
gh-miR7509	miR7509	UCAAAAGCACUUUUUGACAGCAAU	24	ghr-miR7509
gh-miR7510	miR7510a	AAGGUCAUGAUCUUUAGCGGCGUU	24	ghr-miR7510a
	miR7510b	AGAACAUGAUCUUUAGCGGCGCUU	24	ghr-miR7510b
gh-miR7511	miR7511	AGAAGUUUUGCAUGUGUAGCUGAG	24	ghr-miR7511
gh-miR7512	miR7512	UGCUACUUGUAGUUAUGCAUG	21	ghr-miR7512
gh-miR7513	miR7513	AAUCAGCCAGGAAUCGUUUGA	21	ghr-miR7513
gh-miR8155	miR8155	CGUAACCUGGCUCUGAUACCA	21	cpa-miR8155
gh-miR8175	miR8175	CGUUCCCCGGCAACGGCGCCA	21	ath-miR8175
gh-miR827	miR827a	UUAGAUGACCAUCAACAAACA	21	ghr-miR827a
	miR827b	UUUGUUUAUGGUCAUCUAAGC	21	gra-miR827b
gh-miR828	miR828-3p	AGAUGCUCAUUUAAGCAAGCAA	22	aly-miR828-3p
	miR828a	UCUUGCUCAAAUGAGUAUUCCA	22	vvi-miR828a
gh-miR858	miR858	UUCAUUGUCUGUUCGACCUGA	21	mdm-miR858
gh-miR8632	miR8632	AUGAGCUAGAAGUUGGAACUC	21	gra-miR8632
gh-miR8633	miR8633	UAAGUGAAGAAAGAGGUAGGUU	22	gra-miR8633
gh-miR8634	miR8634	UUGGUAUGGAGGAUGGAAAAG	21	gra-miR8634
gh-miR8636	miR8636	CGGACCCUCUAACAGUGGAGG	21	gra-miR8636
gh-miR8637	miR8637	AGGCCCCUGUAUUGAGAGUCGGAU	24	gra-miR8637
gh-miR8638	miR8638	UGAAUACAGGAAUGGCUCUCU	21	gra-miR8638
gh-miR8639	miR8639a	UAAACAUAAGUAGAAUUAAACAAG	24	gra-miR8639a
gh-miR8640	miR8640	UCUGACAGUGCACUGAAAACG	21	gra-miR8640
gh-miR8641	miR8641	UUUUUACUUUGGGACACUGAUGGC	24	gra-miR8641
gh-miR8642	miR8642	UGAUCAAAACAGGAACGAAUUCAU	24	gra-miR8642
gh-miR8643	miR8643a	ACAUAUUAAGAAGUCGAAUUG	21	gra-miR8643a
gh-miR8644	miR8644	UUAAACUCCAGAAGUAGGGCU	21	gra-miR8644
gh-miR8645	miR8645	UUGGUACCUGAACUUGACGUCU	22	gra-miR8645
gh-miR8646	miR8646	UAGUGAGGAUGGGAAAUUUGU	21	gra-miR8646
gh-miR8650	miR8650	AGUAGAAGGACAAAAUGCAAUCUA	24	gra-miR8650
gh-miR8653	miR8653a	UAAAUCUACGUAUGGAAAUUC	21	gra-miR8653a
	miR8653b	UUCAAACUUAUUUUACGGCCA	21	gra-miR8653b
gh-miR8658	miR8658	UUUGAAAAGUAUAGGGGCUAU	21	gra-miR8658
gh-miR8661	miR8661	CAUUACUUUUUCAUUCAUUAA	21	gra-miR8661
gh-miR8670	miR8670a	AAAGUUGGGCCCCUGUUGGUGCGG	24	gra-miR8670a
gh-miR8672	miR8672	AAGAGAAUUGAUCGUAUGAAACAG	24	gra-miR8672
gh-miR8674	miR8674a	AUUAGAAAGGGACCAUGCAUGAUG	24	gra-miR8674a
	miR8674c	AAAGGGAUACAGAUGACGUGGCAU	24	gra-miR8674c
gh-miR8675	miR8675a	AAGGUGAUGACCUGCUACAAUUUU	24	gra-miR8675a
	miR8675b	AAGUGAUGAUGUGGCACAAUCUCA	24	gra-miR8675b
	miR8675c	AGGUGAUGAUGUAGUACAAUCUUA	24	gra-miR8675c
gh-miR8676	miR8676	AAGGUUGAUGGUUAAAUUUGACU	23	gra-miR8676
gh-miR8677	miR8677	AAUGAAUCUAGGUUCUCUCUU	21	gra-miR8677
gh-miR8681	miR8681	ACAUUGUUGAGGGUCUAAUCGG	22	gra-miR8681
gh-miR8683	miR8683	AGAACUCAUAACACAUUUAGAGAA	24	gra-miR8683
gh-miR8684	miR8684	AGAUGACUGGUUUACUCUUUU	21	gra-miR8684
gh-miR8685	miR8685	AGACGACACUUCAAAGACUUCUCC	24	gra-miR8685
gh-miR8690	miR8690	AGAGUGACCACUUCGUAACAAAAC	24	gra-miR8690
gh-miR8692	miR8692	AGCAGGUCGCGCUGACGUGGACA	23	gra-miR8692
gh-miR8693	miR8693	AGGAUGAAAAUACUGAUGUGGCAU	24	gra-miR8693
gh-miR8695	miR8695	AGGAUGUAAAAGAAUAGGUGA	21	gra-miR8695
gh-miR8697	miR8697	AGGGAAAUUGAUUCAAGUGAGCAU	24	gra-miR8697
gh-miR8698	miR8698	AGGGACAAUUAGCUUUGACGGUCA	24	gra-miR8698
gh-miR8699	miR8699	AGGACCAUUUUGACAAAACAUGCA	24	gra-miR8699
gh-miR8700	miR8700	AGGGCGACAACGGUUACUGUGAUU	24	gra-miR8700
gh-miR8701	miR8701	AGGGGCUUAGAAAGAUGGGAC	21	gra-miR8701
gh-miR8702	miR8702	AGGUAUUGUCUCUGGGGAAGGGUU	24	gra-miR8702
gh-miR8703	miR8703a	AGUAGUCUUAUUGGUAUUGCUGAA	24	gra-miR8703a
gh-miR8708	miR8708	AGAGGAGUUAUGGAUAGUUUUAGA	24	gra-miR8708
gh-miR8709	miR8709c	AUACAUGAACUUCGAUUUAA	20	gra-miR8709c
gh-miR8713	miR8713	AUGACUGUUUUAGUGAAGACUGCG	24	gra-miR8713
gh-miR8714	miR8714	AUGGACGAAAUGAAAGUAGAG	21	gra-miR8714
gh-miR8715	miR8715	ACGGGCUGGCACAUGGGCGUGUGG	24	gra-miR8715
gh-miR8718	miR8718	AUUUUGGAAGAAUUUCAGCUG	21	gra-miR8718
gh-miR8721	miR8721a	CAUCGAUAGUUUGAGGAUGUA	21	gra-miR8721a
gh-miR8723	miR8723a	UGUAACGGUAAGCUGACGUGGCA	23	gra-miR8723a
	miR8723b	UCAUUAACGGUGUAACAGUAAGCU	24	gra-miR8723b
gh-miR8728	miR8728	CGGGCUUGGGUAAAAUUUUAGGCC	24	gra-miR8728
gh-miR8729	miR8729	CUAAAAUCGAGCAUAGACAUC	21	gra-miR8729
gh-miR8732	miR8732	AAGAGUAUAGGGACCUAUGGCAUA	24	gra-miR8732
gh-miR8733	miR8733	GAGCUUGGAAGUGCAUCCGGC	21	gra-miR8733
gh-miR8738	miR8738a	GUUAACUUUAACGGUCAACGGUU	23	gra-miR8738a
gh-miR8739	miR8739	UAACUAGAUAGUGACAUGUGGCAU	24	gra-miR8739
gh-miR8740	miR8740	UGAUGAUGUGGCACAAUAUU	20	gra-miR8740
gh-miR8741	miR8741	UAGCACUGAAGAUGAUGAUGG	21	gra-miR8741
gh-miR8745	miR8745	UCAACGGAGUUGGGAGACAAA	21	gra-miR8745
gh-miR8746	miR8746	UCCAUAUUUCACUAUCUCUUA	21	gra-miR8746
gh-miR8749	miR8749	GUCUCGGACCCUCAACGGAAG	21	gra-miR8749
gh-miR8751	miR8751a	UGAAAUUUGUAGAGAGAAAACGCU	24	gra-miR8751a
	miR8751b	UGAAAUUUGUAGAGAGAUAACGCU	24	gra-miR8751b
gh-miR8752	miR8752	UGAUGGAGAUAGGUAUCUGCA	21	gra-miR8752
gh-miR8753	miR8753	UGCCAAAUCAGGGAAGCGAAA	21	gra-miR8753
gh-miR8754	miR8754	UGCCGCCUGACACACUGAUGACAC	24	gra-miR8754
gh-miR8755	miR8755	AGGACGCGAUUUGCUGACGUGGCA	24	gra-miR8755
gh-miR8757	miR8757b	UGGGUCGAGCUUAGGCAAGCAUA	23	gra-miR8757b
gh-miR8761	miR8761	GUUGACGUUGCAUACAUGUAGAUU	24	gra-miR8761
gh-miR8762	miR8762d	UUGUUAACUUUGACGAUGUGGCAU	24	gra-miR8762d
gh-miR8764	miR8764	UUAGAUUGCAUUUUACCCCUU	21	gra-miR8764
gh-miR8767	miR8767a	UUCAACUCUGCCAAGCAAUUG	21	gra-miR8767a
	miR8767c	UUUUCAACUCUGCCAAGCAAU	21	gra-miR8767c
gh-miR8771	miR8771a	GGAUUGUCGUUAGGGAGGUAA	21	gra-miR8771a
	miR8771c	AGGGAGGUAACGGAGCUUAACGGU	24	gra-miR8771c
	miR8771d	UGCCAUGUAGGAUUGUCGUUA	21	gra-miR8771d
	miR8771e	UGGCAUUUAAAACCCAUUUGGACU	24	gra-miR8771e
	miR8771f	UAGGACAUCCAAGUUGGCAUUUA	23	gra-miR8771f
gh-miR8772	miR8772	UUGGACUGUGGCUACAUAUAG	21	gra-miR8772
gh-miR8773	miR8773	UUGGAUGGGCGGUGCGUUUACUU	23	gra-miR8773
gh-miR8779	miR8779	UUUGAUCUAAUGUACAGAGACUA	23	gra-miR8779
gh-miR8782	miR8782	UUUGGUGUUGAAGGGGAAUAA	21	gra-miR8782
gh-miR8783	miR8783	UUUGUACGUGGCGGGAGAUAU	21	gra-miR8783

## Sheet: Table S2
Supplementary table 2. Read abundance of known miRNAs
expression levels were >10000 transcripts per million (TPM) clean tags
miRNA	clean tags
	EL	NL	CK	NH	EH
gh-miR157a-5p	1000121	993995	1038253	872224	1198793
gh-miR166a-3p	322646	288863	267989	237243	264438
gh-miR156a-5p	173302	146647	170860	138550	153290
gh-miR166j-3p	79218	85084	81948.5	76800.5	80831
gh-miR156k-1	72643	75202	76574.5	63654	84636
gh-miR168a-5p	22405	20753.5	21506.5	17478.5	15692
gh-miR157d	20769	18662.5	21184	21164.5	28078.5
gh-miR172a-1	18859.5	18388	17135	17162.5	18034
gh-miR156a-2	16960	14870	17095	16609	23687.5
gh-miR167d	15479.5	16580.5	16912.5	15254.5	17201.5
gh-miR166h-3p-1	12190	12206.5	12144.5	9913.5	10585
gh-miR156q	10114.5	9159.5	10569.5	8612	10570
gh-miR3476-5p	10788	9799	10143	8627	11121

## Sheet: Table S3
Supplementary table 3. Size distribution of known miRNAs
"L" indicates Length
	L18	L19	L20	L21	L22	L23	L24
gh-miR156	1	1	4	7	5	1	1
gh-miR157			1	2
gh-miR159			1	3
gh-miR160				7
gh-miR162				2	1
gh-miR164				3
gh-miR165			1	1
gh-miR166	1	3	3	10	2
gh-miR167			1	6	2
gh-miR168			1	2
gh-miR169			3	7	1
gh-miR171				11
gh-miR172			2	8
gh-miR2118				1	1
gh-miR2947					1
gh-miR2948					1
gh-miR2949				1	1
gh-miR2950				1
gh-miR319				1
gh-miR3267					1
gh-miR3476				2
gh-miR3627					3
gh-miR390			1	2
gh-miR393				3	2
gh-miR394			1
gh-miR395				1
gh-miR3954				1
gh-miR396			3	4	1
gh-miR397				3
gh-miR398				2
gh-miR399				5
gh-miR403				1
gh-miR408				4	1
gh-miR4414				1
gh-miR477				2	1
gh-miR479					1
gh-miR482				1	4
gh-miR5139	1
gh-miR5207							1
gh-miR530				1
gh-miR5741				1
gh-miR7484				6	1		4
gh-miR7486						2	3
gh-miR7487							1
gh-miR7488				1
gh-miR7489							1
gh-miR7491							1
gh-miR7492				2		1	3
gh-miR7494			1	1			2
gh-miR7495				1
gh-miR7497							1
gh-miR7499							1
gh-miR7501							1
gh-miR7502				2		2
gh-miR7503							1
gh-miR7504				1			7
gh-miR7505				2
gh-miR7506				1			1
gh-miR7507							1
gh-miR7508				1
gh-miR7509							1
gh-miR7510							2
gh-miR7511							1
gh-miR7512				1
gh-miR7513				1
gh-miR8155				1
gh-miR8175				1
gh-miR827				2
gh-miR828					2
gh-miR858				1
gh-miR8632				1
gh-miR8633					1
gh-miR8634				1
gh-miR8636				1
gh-miR8637							1
gh-miR8638				1
gh-miR8639							1
gh-miR8640				1
gh-miR8641							1
gh-miR8642							1
gh-miR8643				1
gh-miR8644				1
gh-miR8645					1
gh-miR8646				1
gh-miR8650							1
gh-miR8653				2
gh-miR8658				1
gh-miR8661				1
gh-miR8670							1
gh-miR8672							1
gh-miR8674							2
gh-miR8675							3
gh-miR8676						1
gh-miR8677				1
gh-miR8681					1
gh-miR8683							1
gh-miR8684				1
gh-miR8685							1
gh-miR8690							1
gh-miR8692						1
gh-miR8693							1
gh-miR8695				1
gh-miR8697							1
gh-miR8698							1
gh-miR8699							1
gh-miR8700							1
gh-miR8701				1
gh-miR8702							1
gh-miR8703							1
gh-miR8708							1
gh-miR8709			1
gh-miR8713							1
gh-miR8714				1
gh-miR8715							1
gh-miR8718				1
gh-miR8721				1
gh-miR8723						1	1
gh-miR8728							1
gh-miR8729				1
gh-miR8732							1
gh-miR8733				1
gh-miR8738						1
gh-miR8739							1
gh-miR8740			1
gh-miR8741				1
gh-miR8745				1
gh-miR8746				1
gh-miR8749				1
gh-miR8751							2
gh-miR8752				1
gh-miR8753				1
gh-miR8754							1
gh-miR8755							1
gh-miR8757						1
gh-miR8761							1
gh-miR8762							1
gh-miR8764				1
gh-miR8767				2
gh-miR8771				2		1	2
gh-miR8772				1
gh-miR8773						1
gh-miR8779						1
gh-miR8782				1
gh-miR8783				1
total	3	4	25	167	35	14	71
percentage(%)	0.00940439	0.0125392	0.0783699	0.523511	0.109718	0.0438871	0.222571

## Sheet: Table S4
Supplementary table 4. Differentially expressed miRNAs identified in temperature-stressed cotton compared to control.
miRNA	Log2(EL/CK)	Log2(NL/CK)	Log2(NH/CK)	Log2(EH/CK)
gh-miR156d-3p-1	0.437686	-0.39689	-1.1745	-1.39689
gh-miR156g	0.784271	0.584963	0.530515	1.22239
gh-miR159d	-0.272337	-0.672084	-2.14023	-2.7992
gh-miR160-1	-0.0824622	-1.36257	-0.469485	-1.36257
gh-miR160g	-0.807355	-1.48543	-0.807355	-1.22239
gh-miR164f	0.485427	1.32193	-0.321928	0.925999
gh-miR166k	1.36923	0.584963	0.584963	0.415037
gh-miR167f-3p	0.571906	0.216811	1.16559	1.23349
gh-miR168	-0.273018	-0.334419	-0.857981	-1.48875
gh-miR169d	1.848	1.37851	0.847997	0.485427
gh-miR169r-3p	-0.250696	-0.748815	-1.41799	-1.1788
gh-miR171b-5p	0.212304	0.22741	-0.313158	-1.18763
gh-miR171e-5p	0.430634	-0.173065	1.24727	0.961865
gh-miR171f-3p	0	-0.678072	-0.415037	-1
gh-miR172c	1	1	0.652077	1.65208
gh-miR319-5p	-1.32193	0.321928	-2.73697	-1.32193
gh-miR393b-5p	0.137504	1.20163	0	-0.152003
gh-miR396a-3p-3	0	-0.0473057	1.06817	1.92845
gh-miR396b-3p-1	-0.847997	-0.754888	-1.58496	-1.43296
gh-miR397a-2	1.03382	-0.263034	-0.231783	0.314185
gh-miR398-5p	1.2766	-1.14048	-0.693022	-0.767023
gh-miR398b	1.19898	-0.149747	-1.02046	-0.615769
gh-miR399b	1.34792	0.241008	-0.874469	-1.1375
gh-miR408-3p	1.37524	-0.409391	0.263034	-0.0784741
gh-miR408-5p-1	1.83937	-0.862999	-0.446705	-0.908965
gh-miR408-5p-2	1.30728	-0.485579	0.15261	0.0558532
gh-miR408b	1.57491	-0.0303736	-1.33703	-1.12553
gh-miR4414b	-0.584963	-0.142019	-2.41504	-2.26303
gh-miR477a	1.2854	0.523562	-0.0931094	0.523562
gh-miR477b	0.540568	0.241008	-1.87447	0.125531
gh-miR479	-0.0641303	-0.616671	-1.35364	0.120294
gh-miR482-2	0.213404	-0.201634	-0.938599	-1.3806
gh-miR482a	-0.201634	-0.419225	-1.41923	-1.59756
gh-miR482b-3p	-0.211504	0.0719498	-0.874469	-1.06711
gh-miR482c	-0.109861	-0.342613	-1.30181	-1.4203
gh-miR7484o	-0.534336	-0.485427	-1.80735	-1.07039
gh-miR7486a	0.830075	0.530515	0.830075	1.63743
gh-miR7486h	0.16273	0.518873	1.01073	0.548621
gh-miR7504h	0.353637	-0.169925	-0.584963	-1
gh-miR8175	1.45017	0.648647	-0.145147	-1.09298
gh-miR828-3p	0.616671	0.415037	0.263034	-3.90689
gh-miR828a	-0.807355	0.192645	1.19265	-0.807355
gh-miR858	-0.485427	2.09954	2	1.58496
gh-miR8638	0.0365259	0.269187	0.572579	1.84388
gh-miR8640	0.115477	-0.263034	0.115477	1.11548
gh-miR8661	-0.847997	-1.58496	-0.584963	-1.58496
gh-miR8674a	-2.24793	-0.662965	-1.24793	-1.44057
gh-miR8675a	0	-0.807355	-0.63743	-1.48543
gh-miR8676	-0.830075	-0.29956	-1.67807	-1
gh-miR8692	0.549339	1.08539	2.08539	1.31487
gh-miR8695	1.51457	1.8365	1.58496	1
gh-miR8697	0.459432	-0.0931094	0.169925	1.2854
gh-miR8703a	0	-0.321928	-0.447459	-2.32193
gh-miR8723a	1.20945	0.247928	0.857981	0.584963
gh-miR8723b	-1.16993	-0.0824622	-0.469485	-2.16993
gh-miR8733	0.241008	0	-1.1375	-0.137504
gh-miR8749	-0.0931094	-0.0931094	1.24793	2.87036
gh-miR8754	0.736966	0.63743	1.28951	0
gh-miR8757b	-1.26303	-1	0.222392	-1.26303
gh-miR8767a	-0.765535	-0.917538	-1.08746	-0.628031
gh-miR8771a	-1.18763	-0.0356239	0	0.257158
gh-miR8771f	0.263034	0.678072	1.34104	0.678072
gh-miR8773	0.495957	0.487187	1.60537	0.129635
novel_mir_100	-1.07039	-0.392317	-1.07039	-0.485427
novel_mir_103	0.0780025	0.530515	1.58496	3.50956
novel_mir_104	1.20945	0.954196	0.807355	0.857981
novel_mir_105	-0.275634	0	-0.479168	-1
novel_mir_106	-0.125531	-0.884523	-1.58496	-0.4975
novel_mir_107	-0.523562	-0.823122	-0.823122	-1.20163
novel_mir_111	1.03953	0.63743	0.917538	1.152
novel_mir_113	0.341037	0	-1.32193	0.263034
novel_mir_114	0.584963	0.920566	1.7318	0.947533
novel_mir_116	0.311944	0.389947	1.37084	0.0962153
novel_mir_117	-0.584963	-1.07039	-0.807355	-0.932886
novel_mir_119	-0.710493	-0.584963	-3.16993	-0.169925
novel_mir_125	-0.947533	-1.75489	-0.50696	-0.667425
novel_mir_132	-1.58496	-1.22239	-0.392317	-0.0703893
novel_mir_136	0	-0.628031	-0.280108	-1.5025
novel_mir_137	0.847997	0.341037	1.67807	0.616671
novel_mir_138	0.447459	-1.1375	-0.459432	-0.459432
novel_mir_142	0.0995357	-0.347923	-0.106915	-1.48543
novel_mir_147	0.295456	0	-1.45943	-0.874469
novel_mir_148	0.125531	-1.87447	-0.137504	-0.137504
novel_mir_150	0.847997	0.887525	2.57289	0.678072
novel_mir_151	-0.777608	0.222392	1.11548	0.584963
novel_mir_154	-0.247928	-0.440573	-0.662965	-1.078
novel_mir_160	0.70044	-0.415037	-1	0.169925
novel_mir_163	-1.73697	-0.514573	-0.514573	-1.32193
novel_mir_168	0.115477	-1.58496	-2.58496	-2
novel_mir_169	1.05889	0.807355	0.662965	0.222392
novel_mir_17	-0.0537713	-0.693232	-1.01516	-1.72196
novel_mir_171	0.222392	0	-1.26303	-0.415037
novel_mir_174	-0.736966	-0.736966	-1.73697	-1.73697
novel_mir_175	-1	-0.106915	1.14684	-0.222392
novel_mir_18	1.25714	-0.873043	-1.22668	-0.945394
novel_mir_181	0.736966	0.874469	1.11548	0.584963
novel_mir_183	-1.41504	0.169925	-1	-0.192645
novel_mir_185	-0.584963	0.63743	-1.58496	-0.847997
novel_mir_19	0.796467	0.68018	1.34037	1.44323
novel_mir_191	0	0	-1	-0.415037
novel_mir_192	1.24793	1.58496	1.08746	-0.678072
novel_mir_193	-1.32193	-1.73697	0.137504	-0.736966
novel_mir_198	0.152003	0.289507	-2.16993	-0.584963
novel_mir_20	-1.16439	0.364213	-1.11548	-0.77444
novel_mir_200	-0.415037	-1	-1	-2
novel_mir_202	0.415037	-1	-0.584963	-0.125531
novel_mir_203	-0.847997	-1.58496	-2.16993	-0.584963
novel_mir_204	-0.192645	-0.415037	-2	0
novel_mir_205	0.192645	0	-1.22239	-0.222392
novel_mir_209	0.447459	-0.137504	1.18442	0
novel_mir_211	0	0	-1	-1
novel_mir_212	-0.584963	-1	-1	-1
novel_mir_215	0.628031	-0.137504	0.540568	1.06413
novel_mir_216	0.192645	-0.222392	-1.22239	0
novel_mir_217	0.36257	0	0.192645	-1.80735
novel_mir_219	-1.58496	-1.16993	-0.847997	0
novel_mir_22	0.0886576	-0.304257	0.924394	1.73595
novel_mir_222	0.70044	1.52356	0.807355	0.321928
novel_mir_224	0.415037	-1.58496	0.736966	1
novel_mir_225	-0.584963	-1.58496	1.41504	1.22239
novel_mir_229	0	0	-1	-0.263034
novel_mir_231	1.32193	1.11548	1.22239	0.736966
novel_mir_239	0	0	0	1.09954
novel_mir_244	1.37851	-1.32193	0.485427	2.72247
novel_mir_245	1.32193	1.87447	0.736966	1.22239
novel_mir_250	1.09954	1.09954	1.51457	0
novel_mir_252	-0.777608	0.662965	-0.125531	-1.26303
novel_mir_255	0.584963	1.11548	0.63743	0.584963
novel_mir_259	1.11548	1.80735	1.11548	1.5025
novel_mir_26	-0.266515	-0.611274	-0.820451	-1.16559
novel_mir_275	-0.584963	0	0.415037	-1.58496
novel_mir_277	-1.32193	-0.514573	-1.32193	-0.736966
novel_mir_281	0.893085	0.893085	1.28011	-0.222392
novel_mir_290	0.485427	1.1375	0	0.678072
novel_mir_296	-1	1	0	-1
novel_mir_3	0.175746	0.816991	-0.268611	-2.12341
novel_mir_305	1	0.321928	3.39232	2.24793
novel_mir_310	0.321928	0.321928	-0.415037	2.08746
novel_mir_312	-1	0.874469	0.222392	0
novel_mir_327	1	1.80735	0.807355	1.16993
novel_mir_330	-0.485427	-1.80735	-0.485427	-0.807355
novel_mir_335	0.830075	-0.847997	-1.58496	0.289507
novel_mir_358	0.125531	0.710493	1.39855	-0.137504
novel_mir_365	1	0	-0.321928	-0.736966
novel_mir_382	0.137504	0	-0.152003	-1.32193
novel_mir_383	-1	0	-1.32193	-1
novel_mir_391	0.222392	-0.584963	1.22239	0.222392
novel_mir_400	-1	0	0.415037	-1
novel_mir_47	-0.0412227	-0.657894	-2.56478	-5.14975
novel_mir_482	0.678072	1.1375	1	-0.736966
novel_mir_496	0	0.222392	-0.263034	1
novel_mir_500	1.80735	2	1.32193	2
novel_mir_51	-0.0922585	-1.23522	-0.328326	-0.105933
novel_mir_511	1.45943	0.584963	1.16993	1.45943
novel_mir_528	0.415037	1.41504	1.87447	0.736966
novel_mir_532	1.22239	0.415037	0.736966	1
novel_mir_55	-0.040642	0.0588937	1.28951	1.80162
novel_mir_556	1	0	0	-1
novel_mir_580	2.70044	2.32193	3.85798	2.70044
novel_mir_70	-1.19265	-0.955606	-1	-0.830075
novel_mir_76	-2	-1.152	-0.862496	-1.8625
novel_mir_8	0.448604	0.18305	-4.99377	-4.60382
novel_mir_84	0.0418202	0.0418202	-1	-0.839535
novel_mir_85	0.36257	0.728698	-1.42884	-0.0418202
novel_mir_86	0.313158	-0.400538	-1.45943	-1.34395
novel_mir_91	-0.129283	0.330149	1.1375	1.51457
novel_mir_94	-1.24101	-0.612977	-0.452512	-1.11548
novel_mir_99	-0.415037	-0.63743	-0.222392	-1.10692

## Sheet: Table S5
Supplementary table 5. List of predicted targets of differentially expressed known miRNAs
miRNA	mRNA	cleave_site	score	mhD1-categoty	mhD1-pval	mhD1-rawtags	mhD1-normtags	mhD2-categoty	mhD2-pval	mhD2-rawtags	mhD2-normtags	mhD3-categoty	mhD3-pval	mhD3-rawtags	mhD3-normtags	mhD4-categoty	mhD4-pval	mhD4-rawtags	mhD4-normtags	mhD5-categoty	mhD5-pval	mhD5-rawtags	mhD5-normtags	Nr-annotation	ko-definition	biological-process	cellular-component	molecular-function
gh-miR408-5p-1	Gh_A09G1894	1121	2.5	--	--	--	--	4	0.018	1	1	--	--	--	--	1	0.004	3	3	--	--	--	--	hypothetical protein RCOM_0911910 [Ricinus communis] >gi|223543759|gb|EEF45287.1| hypothetical protein RCOM_0911910 [Ricinus communis]	translation initiation factor 5B	biological regulation;cellular component organization or biogenesis;cellular process;metabolic process;negative regulation of biological process;regulation of biological process;response to stimulus;single-organism process	cell;cell part;organelle;organelle part	--
gh-miR169d	Gh_A06G0873	806	4.5	3	>0.05	3	1.5	4	>0.05	1	0.5	--	--	--	--	2	>0.05	3	1.5	3	0.038	2	1	CBL-interacting serine/threonine-protein kinase, putative [Ricinus communis] >gi|223526040|gb|EEF28408.1| CBL-interacting serine/threonine-protein kinase, putative [Ricinus communis]	[EC:2.7.1.-]	biological regulation;cellular process;developmental process;establishment of localization;localization;metabolic process;multicellular organismal process;regulation of biological process;response to stimulus;signaling;single-organism process	--	binding;catalytic activity
gh-miR399b	Gh_A12G2344	1117	4	--	--	--	--	--	--	--	--	1	0.02	2	1	--	--	--	--	--	--	--	--	PREDICTED: E3 ubiquitin-protein ligase XBAT33 [Vitis vinifera] >gi|297741088|emb|CBI31819.3| unnamed protein product [Vitis vinifera]	protein DGCR14	cellular process;metabolic process	cell;cell part	binding;catalytic activity
gh-miR399b	Gh_D12G2479	1117	4	--	--	--	--	--	--	--	--	1	0.02	2	1	--	--	--	--	--	--	--	--	PREDICTED: E3 ubiquitin-protein ligase XBAT33 [Vitis vinifera] >gi|297741088|emb|CBI31819.3| unnamed protein product [Vitis vinifera]	protein DGCR14	cellular process;metabolic process	cell;cell part	binding;catalytic activity
gh-miR399b	Gh_D05G1193	857	3.5	--	--	--	--	1	0.006	2	2	2	>0.05	2	2	--	--	--	--	--	--	--	--	hypothetical protein PRUPE_ppa006020mg [Prunus persica] >gi|462411564|gb|EMJ16613.1| hypothetical protein PRUPE_ppa006020mg [Prunus persica]	--	--	--	--
gh-miR168	Gh_A12G2469	1540	2	4	>0.05	1	1	0	0	3	3	0	0	7	7	--	--	--	--	1	0	3	3	eukaryotic translation initiation factor 2c, putative [Ricinus communis] >gi|223534406|gb|EEF36112.1| eukaryotic translation initiation factor 2c, putative [Ricinus communis]	argonaute	biological adhesion;biological regulation;cellular component organization or biogenesis;cellular process;developmental process;establishment of localization;immune system process;localization;metabolic process;multi-organism process;multicellular organismal process;negative regulation of biological process;positive regulation of biological process;regulation of biological process;reproduction;rep…	cell;cell part;membrane;membrane part;organelle	binding;catalytic activity
gh-miR168	Gh_D09G1629	646	2	4	>0.05	1	0.5	0	0	4	2	0	0	6	3	1	0	2	1	0	0	7	3.5	eukaryotic translation initiation factor 2c, putative [Ricinus communis] >gi|223534406|gb|EEF36112.1| eukaryotic translation initiation factor 2c, putative [Ricinus communis]	argonaute	biological adhesion;biological regulation;cellular component organization or biogenesis;cellular process;developmental process;establishment of localization;immune system process;localization;metabolic process;multi-organism process;multicellular organismal process;negative regulation of biological process;positive regulation of biological process;regulation of biological process;reproduction;rep…	cell;cell part;membrane;membrane part;organelle	binding;catalytic activity
gh-miR168	Gh_A09G1557	400	2	4	>0.05	1	0.5	0	0	4	2	0	0	6	3	2	0	2	1	0	0	7	3.5	eukaryotic translation initiation factor 2c, putative [Ricinus communis] >gi|223534406|gb|EEF36112.1| eukaryotic translation initiation factor 2c, putative [Ricinus communis]	argonaute	biological adhesion;biological regulation;cellular component organization or biogenesis;cellular process;developmental process;establishment of localization;immune system process;localization;metabolic process;multi-organism process;multicellular organismal process;negative regulation of biological process;positive regulation of biological process;regulation of biological process;reproduction;rep…	cell;cell part;membrane;membrane part;organelle	binding;catalytic activity
gh-miR168	Gh_D12G2597	1579	2	--	--	--	--	4	>0.05	1	1	0	0	3	3	4	>0.05	1	1	2	0	2	2	eukaryotic translation initiation factor 2c, putative [Ricinus communis] >gi|223534406|gb|EEF36112.1| eukaryotic translation initiation factor 2c, putative [Ricinus communis]	argonaute	biological adhesion;biological regulation;cellular component organization or biogenesis;cellular process;developmental process;establishment of localization;immune system process;localization;metabolic process;multi-organism process;multicellular organismal process;negative regulation of biological process;positive regulation of biological process;regulation of biological process;reproduction;rep…	cell;cell part;membrane;membrane part;organelle	binding;catalytic activity
gh-miR479	Gh_D03G0591	141	4.5	2	>0.05	13	6.5	2	>0.05	5	2.5	2	>0.05	2	1	1	0.036	5	2.5	--	--	--	--	predicted protein [Populus trichocarpa] >gi|222856131|gb|EEE93678.1| predicted protein [Populus trichocarpa]	--	--	--	--
gh-miR482a	Gh_A05G3881	664	3.5	4	>0.05	1	1	0	0.006	5	5	0	0.04	4	4	4	>0.05	1	1	--	--	--	--	PREDICTED: patatin group A-3-like [Cucumis sativus]	--	cellular process;metabolic process;multi-organism process;response to stimulus	cell;cell part;membrane	catalytic activity
gh-miR482a	Gh_A07G0900	686	4	2	>0.05	8	4	2	>0.05	7	3.5	2	>0.05	3	1.5	3	0.018	2	1	2	>0.05	5	2.5	nucleic acid binding protein, putative [Ricinus communis] >gi|223527387|gb|EEF29528.1| nucleic acid binding protein, putative [Ricinus communis]	serine/arginine repetitive matrix protein 2	biological regulation;cellular component organization or biogenesis;cellular process;developmental process;establishment of localization;localization;multicellular organismal process;positive regulation of biological process;regulation of biological process;reproduction;reproductive process;response to stimulus;single-organism process	cell;cell part;organelle	binding
gh-miR482a	Gh_A05G0230	532	4.5	4	>0.05	1	0.5	1	>0.05	2	1	0	0.04	3	1.5	4	>0.05	1	0.5	--	--	--	--	leucine-rich repeat-containing protein 2, lrrc2, putative [Ricinus communis] >gi|223546593|gb|EEF48091.1| leucine-rich repeat-containing protein 2, lrrc2, putative [Ricinus communis]	disease resistance protein RPS2	biological regulation;cellular process;immune system process;metabolic process;multi-organism process;regulation of biological process;response to stimulus;signaling;single-organism process	cell;cell part;macromolecular complex;membrane;organelle;organelle part	binding
gh-miR482a	Gh_D05G0314	532	4.5	4	>0.05	1	0.5	1	>0.05	2	1	0	0.04	3	1.5	4	>0.05	1	0.5	--	--	--	--	PREDICTED: disease resistance protein RPS2 [Vitis vinifera]	disease resistance protein RPS2	biological regulation;cellular component organization or biogenesis;cellular process;establishment of localization;immune system process;localization;metabolic process;multi-organism process;negative regulation of biological process;positive regulation of biological process;regulation of biological process;response to stimulus;signaling;single-organism process	cell;cell part;macromolecular complex;membrane;organelle;organelle part	binding;catalytic activity;structural molecule activity
gh-miR482a	Gh_A11G0935	142	4	--	--	--	--	1	>0.05	2	1	0	0.04	8	4	2	>0.05	3	1.5	0	0.024	6	3	predicted protein [Populus trichocarpa] >gi|222861693|gb|EEE99235.1| predicted protein [Populus trichocarpa]	--	cellular process;establishment of localization;localization;single-organism process	cell;cell part;membrane;organelle;organelle part	binding;catalytic activity;transporter activity
gh-miR482a	Gh_D11G3400	613	4	4	>0.05	1	1	--	--	--	--	--	--	--	--	0	0.022	5	5	0	0.024	5	5	disease resistance related protein [Gossypium raimondii]	disease resistance protein RPS2	--	--	binding
gh-miR482a	Gh_D07G0970	686	4	2	>0.05	8	4	2	>0.05	7	3.5	2	>0.05	3	1.5	3	0.018	2	1	2	>0.05	5	2.5	nucleic acid binding protein, putative [Ricinus communis] >gi|223527387|gb|EEF29528.1| nucleic acid binding protein, putative [Ricinus communis]	serine/arginine repetitive matrix protein 2	biological regulation;cellular component organization or biogenesis;cellular process;developmental process;establishment of localization;localization;multicellular organismal process;positive regulation of biological process;regulation of biological process;reproduction;reproductive process;response to stimulus;single-organism process	cell;cell part;organelle	binding
gh-miR482a	Gh_D13G2207	1337	3	2	>0.05	3	3	0	0.006	5	5	2	>0.05	11	11	4	>0.05	1	1	--	--	--	--	hypothetical protein PRUPE_ppa022948mg [Prunus persica]	--	--	--	--
gh-miR482a	Gh_A12G1910	1472	4	--	--	--	--	--	--	--	--	--	--	--	--	4	>0.05	1	1	1	0.03	2	2	PREDICTED: protein phosphatase 2C 29-like [Vitis vinifera]	DNA-directed RNA polymerase II subunit RPB1 [EC:2.7.7.6]	biological regulation;cellular component organization or biogenesis;cellular process;developmental process;growth;metabolic process;multicellular organismal process;negative regulation of biological process;positive regulation of biological process;regulation of biological process;single-organism process	cell;cell part;membrane;organelle	binding;catalytic activity
gh-miR156g	Gh_A02G0344	381	3.5	--	--	--	--	--	--	--	--	--	--	--	--	0	0.046	2	2	--	--	--	--	PREDICTED: 40S ribosomal protein S15-like isoform 1 [Fragaria vesca subsp. vesca]	small subunit ribosomal protein S15e	cellular process;metabolic process	cell;cell part;macromolecular complex;membrane;membrane-enclosed lumen;organelle;organelle part	binding;structural molecule activity
gh-miR156g	Gh_A07G1780	594	4.5	--	--	--	--	--	--	--	--	--	--	--	--	0	0.046	2	2	--	--	--	--	predicted protein [Populus trichocarpa] >gi|222861339|gb|EEE98881.1| predicted protein [Populus trichocarpa]	--	--	--	--
gh-miR159d	Gh_A05G2764	329	3	2	0.026	2	1	2	0.02	5	2.5	--	--	--	--	--	--	--	--	--	--	--	--	hypothetical protein PRUPE_ppa012400mg [Prunus persica]	--	--	cell;cell part;organelle	--
gh-miR159d	Gh_D03G0370	344	4	0	0.02	108	54	1	0.04	40	20	2	>0.05	19	9.5	2	>0.05	13	6.5	2	>0.05	27	13.5	histone H3 [Arabidopsis thaliana] >gi|15238916|ref|NP_196659.1| histone H3 [Arabidopsis thaliana] >gi|30692585|ref|NP_849529.1| histone H3 [Arabidopsis thaliana] >gi|79326608|ref|NP_001031816.1| histone H3 [Arabidopsis thaliana] >gi|115453351|ref|NP_001050276.1| Os03g0390600 [Oryza sativa Japonica Group] >gi|115466188|ref|NP_001056693.1| Os06g0130900 [Oryza sativa Japonica Group] >gi|145334273|re…	histone H3	cellular component organization or biogenesis;cellular process;establishment of localization;localization;metabolic process;single-organism process	cell;cell part;macromolecular complex;organelle;organelle part	binding
gh-miR159d	Gh_D05G3067	458	3	2	0.026	2	1	0	0	5	2.5	--	--	--	--	--	--	--	--	--	--	--	--	conserved hypothetical protein [Ricinus communis] >gi|223529566|gb|EEF31517.1| conserved hypothetical protein [Ricinus communis]	--	--	cell;cell part;organelle	--
gh-miR482b-3p	Gh_D10G1102	1084	4	--	--	--	--	1	0.01	2	2	--	--	--	--	--	--	--	--	--	--	--	--	PREDICTED: uncharacterized protein LOC101303722 [Fragaria vesca subsp. vesca]	--	--	--	--
gh-miR482b-3p	Gh_D12G1332	499	4	0	0.012	12	12	1	0.01	3	3	0	0.01	12	12	1	0.018	2	2	2	>0.05	3	3	PREDICTED: UDP-N-acetylmuramoyl-tripeptide--D-alanyl-D-alanine ligase-like [Vitis vinifera]	--	cellular process;metabolic process;single-organism process	--	catalytic activity
gh-miR482b-3p	Gh_A10G1833	289	4	4	>0.05	1	1	--	--	--	--	--	--	--	--	--	--	--	--	1	0.03	3	3	arsenical pump-driving atpase, putative [Ricinus communis] >gi|223529492|gb|EEF31448.1| arsenical pump-driving atpase, putative [Ricinus communis]	arsenite-transporting ATPase [EC:3.6.3.16]	cellular process;establishment of localization;localization;metabolic process;response to stimulus;single-organism process	cell;cell part;membrane;organelle;organelle part	binding;catalytic activity;transporter activity
gh-miR482b-3p	Gh_D06G1983	190	2.5	2	>0.05	2	2	0	0	2	2	4	>0.05	1	1	0	0	10	10	0	0	28	28	hypothetical protein PRUPE_ppa001182mg [Prunus persica]	disease resistance protein RPS5	--	--	--
gh-miR482c	Gh_D03G0341	556	4.5	--	--	--	--	1	0.04	2	1	--	--	--	--	--	--	--	--	--	--	--	--	conserved hypothetical protein [Ricinus communis] >gi|223527063|gb|EEF29247.1| conserved hypothetical protein [Ricinus communis]	--	--	--	--
gh-miR482c	Gh_A08G2535	1505	3	0	0.002	5	1.66667	0	0.004	5	1.66667	2	0.014	5	1.66667	4	>0.05	1	0.333333	--	--	--	--	hypothetical protein PRUPE_ppa001409mg [Prunus persica]	interleukin-1 receptor-associated kinase 4 [EC:2.7.11.1]	biological regulation;cellular component organization or biogenesis;cellular process;developmental process;growth;metabolic process;multicellular organismal process;regulation of biological process;reproduction;response to stimulus;signaling;single-organism process	cell;cell junction;cell part;membrane;symplast	binding;catalytic activity
gh-miR482c	Gh_D08G0026	1505	3	2	>0.05	5	1.66667	2	>0.05	5	1.66667	2	0.014	5	1.66667	4	>0.05	1	0.333333	--	--	--	--	hypothetical protein PRUPE_ppa001409mg [Prunus persica]	interleukin-1 receptor-associated kinase 4 [EC:2.7.11.1]	biological regulation;cellular component organization or biogenesis;cellular process;developmental process;growth;metabolic process;multicellular organismal process;regulation of biological process;reproduction;response to stimulus;signaling;single-organism process	cell;cell junction;cell part;membrane;symplast	binding;catalytic activity
gh-miR482c	Gh_D13G1049	590	2.5	--	--	--	--	2	>0.05	2	2	0	0.002	2	2	--	--	--	--	--	--	--	--	PREDICTED: disease resistance protein RGA2-like [Vitis vinifera]	DNA-directed RNA polymerases I, II, and III subunit RPABC1	--	--	--
gh-miR482c	Gh_Sca073504G01	128	3	0	0.002	5	1.66667	0	0.004	5	1.66667	0	0.002	5	1.66667	4	>0.05	1	0.333333	--	--	--	--	kinase, putative [Ricinus communis] >gi|223524646|gb|EEF27639.1| kinase, putative [Ricinus communis]	interleukin-1 receptor-associated kinase 4 [EC:2.7.11.1]	biological regulation;cellular component organization or biogenesis;cellular process;developmental process;growth;metabolic process;multicellular organismal process;regulation of biological process;response to stimulus;signaling;single-organism process	cell;cell junction;cell part;membrane;symplast	binding;catalytic activity
gh-miR482c	Gh_A11G1465	566	3.5	--	--	--	--	--	--	--	--	1	0.008	2	1	2	0.044	2	1	0	0.002	15	7.5	putative CC-NBS-LRR protein [Malus x domestica]	disease resistance protein RPM1	--	--	binding;catalytic activity
gh-miR482c	Gh_A02G1383	556	4.5	--	--	--	--	1	0.04	2	1	--	--	--	--	--	--	--	--	--	--	--	--	conserved hypothetical protein [Ricinus communis] >gi|223527063|gb|EEF29247.1| conserved hypothetical protein [Ricinus communis]	--	--	--	--
gh-miR482c	Gh_D11G1620	566	3.5	--	--	--	--	--	--	--	--	1	0.008	2	1	2	0.044	2	1	0	0.002	15	7.5	putative CC-NBS-LRR protein [Malus x domestica]	disease resistance protein RPM1	--	--	binding;catalytic activity
gh-miR7484o	Gh_A05G1833	56	3.5	0	0	3	1.5	--	--	--	--	--	--	--	--	--	--	--	--	--	--	--	--	PREDICTED: uncharacterized protein LOC100781345 [Glycine max]	--	--	--	--
gh-miR7484o	Gh_A11G1169	255	4	--	--	--	--	--	--	--	--	1	0.008	2	1	--	--	--	--	--	--	--	--	homogalacturonan alpha-1,4-galacturonosyltransferase [Gossypium barbadense]	alpha-1,4-galacturonosyltransferase [EC:2.4.1.43]	metabolic process	cell;cell part;organelle	catalytic activity
gh-miR8638	Gh_A04G0240	955	3	--	--	--	--	--	--	--	--	2	0.028	2	1	2	>0.05	3	1.5	2	0.046	10	5	predicted protein [Populus trichocarpa] >gi|222869815|gb|EEF06946.1| predicted protein [Populus trichocarpa]	protochlorophyllide reductase [EC:1.3.1.33]	cellular process;metabolic process;response to stimulus	cell;cell part;membrane;organelle;organelle part	binding;catalytic activity
gh-miR8638	Gh_D05G3468	955	3	--	--	--	--	--	--	--	--	2	0.028	2	1	2	>0.05	3	1.5	2	0.046	10	5	short-chain dehydrogenase, putative [Ricinus communis] >gi|223525646|gb|EEF28135.1| short-chain dehydrogenase, putative [Ricinus communis]	protochlorophyllide reductase [EC:1.3.1.33]	cellular process;metabolic process;response to stimulus	cell;cell part;membrane;organelle;organelle part	binding;catalytic activity
gh-miR8638	Gh_A08G0220	596	4.5	2	>0.05	35	11.6667	2	>0.05	20	6.66667	2	0.028	12	4	2	>0.05	19	6.33333	2	0.046	13	4.33333	PREDICTED: heat shock cognate protein 80-like [Glycine max]	molecular chaperone HtpG	biological regulation;cellular process;immune system process;metabolic process;positive regulation of biological process;regulation of biological process;response to stimulus;signaling;single-organism process	--	binding
gh-miR8638	Gh_D08G0300	596	4.5	2	>0.05	35	11.6667	2	>0.05	20	6.66667	2	0.028	12	4	2	>0.05	19	6.33333	2	0.046	13	4.33333	HSP90-1 [Glycine max]	molecular chaperone HtpG	cellular process;metabolic process;response to stimulus	--	binding
gh-miR8638	Gh_D08G0299	596	4.5	2	>0.05	35	11.6667	2	>0.05	20	6.66667	2	0.028	12	4	2	>0.05	19	6.33333	2	0.046	13	4.33333	PREDICTED: heat shock cognate protein 80-like [Glycine max]	molecular chaperone HtpG	biological regulation;cellular process;immune system process;metabolic process;positive regulation of biological process;regulation of biological process;response to stimulus;signaling;single-organism process	--	binding
gh-miR8638	Gh_A08G0219	596	4.5	2	>0.05	18	18	2	>0.05	15	15	2	0.028	9	9	2	>0.05	9	9	2	0.046	9	9	PREDICTED: heat shock cognate protein 80-like [Glycine max]	molecular chaperone HtpG	biological regulation;cellular process;immune system process;metabolic process;positive regulation of biological process;regulation of biological process;response to stimulus;signaling;single-organism process	--	binding
gh-miR8640	Gh_D12G1615	455	3	--	--	--	--	--	--	--	--	--	--	--	--	--	--	--	--	2	0.042	2	2	PREDICTED: cell division topological specificity factor homolog, chloroplastic-like [Fragaria vesca subsp. vesca]	exocyst complex component 7	biological regulation;cellular component organization or biogenesis;cellular process;regulation of biological process;single-organism process	cell;cell part;membrane;organelle;organelle part	binding
gh-miR8661	Gh_D04G0963	183	3.5	2	>0.05	37	18.5	2	>0.05	21	10.5	2	>0.05	9	4.5	3	0.022	3	1.5	4	>0.05	1	0.5	PREDICTED: uncharacterized protein LOC100815684 [Glycine max]	--	response to stimulus	--	--
gh-miR8676	Gh_A07G0753	3207	4.5	3	0.04	2	0.666667	--	--	--	--	--	--	--	--	--	--	--	--	--	--	--	--	hypothetical protein PRUPE_ppa000287mg [Prunus persica]	nucleoprotein TPR	response to stimulus	cell;cell part;membrane	--
gh-miR8676	Gh_D07G0813	3294	4.5	3	0.04	2	0.666667	--	--	--	--	--	--	--	--	--	--	--	--	--	--	--	--	hypothetical protein PRUPE_ppa000287mg [Prunus persica]	nucleoprotein TPR	response to stimulus	cell;cell part;membrane	--
gh-miR8703a	Gh_D06G0070	1026	4.5	--	--	--	--	4	>0.05	1	1	--	--	--	--	--	--	--	--	0	0.008	2	2	conserved hypothetical protein [Ricinus communis] >gi|223551045|gb|EEF52531.1| conserved hypothetical protein [Ricinus communis]	--	--	--	--
gh-miR8749	Gh_D10G1249	1683	4.5	0	0.046	2	2	--	--	--	--	--	--	--	--	--	--	--	--	--	--	--	--	hypothetical protein PRUPE_ppa002564mg [Prunus persica]	electron-transferring-flavoprotein dehydrogenase [EC:1.5.5.1]	cellular process;metabolic process;response to stimulus	cell;cell part;organelle;organelle part	catalytic activity;electron carrier activity
gh-miR8749	Gh_A06G1618	256	3	2	0.026	2	1	--	--	--	--	--	--	--	--	--	--	--	--	--	--	--	--	predicted protein [Populus trichocarpa] >gi|222836080|gb|EEE74501.1| predicted protein [Populus trichocarpa]	interleukin-1 receptor-associated kinase 4 [EC:2.7.11.1]	cellular process;metabolic process	cell;cell part;membrane	binding;catalytic activity
gh-miR8749	Gh_D06G1988	256	3	2	0.026	2	1	--	--	--	--	--	--	--	--	--	--	--	--	--	--	--	--	predicted protein [Populus trichocarpa] >gi|222836080|gb|EEE74501.1| predicted protein [Populus trichocarpa]	interleukin-1 receptor-associated kinase 4 [EC:2.7.11.1]	cellular process;metabolic process	cell;cell part;membrane	binding;catalytic activity
gh-miR397a-2	Gh_D11G3322	672	2	4	>0.05	1	0.5	4	>0.05	1	0.5	--	--	--	--	0	0	2	1	--	--	--	--	laccase 1b [Populus trichocarpa] >gi|222867592|gb|EEF04723.1| laccase 1b [Populus trichocarpa]	L-ascorbate oxidase [EC:1.10.3.3]	cellular component organization or biogenesis;cellular process;metabolic process;single-organism process	extracellular region	binding;catalytic activity
gh-miR397a-2	Gh_A05G2964	1602	4.5	--	--	--	--	--	--	--	--	--	--	--	--	4	0.002	1	0.5	--	--	--	--	hypothetical protein VITISV_008739 [Vitis vinifera]	LRR receptor-like serine/threonine-protein kinase FLS2 [EC:2.7.11.1]	biological regulation;cellular process;metabolic process;regulation of biological process;response to stimulus;signaling;single-organism process	cell;cell part;membrane;organelle	binding;catalytic activity
gh-miR397a-2	Gh_D04G0754	1602	4.5	--	--	--	--	--	--	--	--	--	--	--	--	4	0.002	1	0.5	--	--	--	--	hypothetical protein VITISV_008739 [Vitis vinifera]	LRR receptor-like serine/threonine-protein kinase FLS2 [EC:2.7.11.1]	biological regulation;cellular process;metabolic process;regulation of biological process;response to stimulus;signaling;single-organism process	cell;cell part;membrane;organelle	binding;catalytic activity
gh-miR397a-2	Gh_D03G1128	678	2	4	>0.05	1	0.5	2	>0.05	3	1.5	--	--	--	--	4	0.002	1	0.5	2	>0.05	2	1	laccase, putative [Ricinus communis] >gi|223540267|gb|EEF41838.1| laccase, putative [Ricinus communis]	L-ascorbate oxidase [EC:1.10.3.3]	cellular component organization or biogenesis;cellular process;metabolic process;single-organism process	extracellular region	binding;catalytic activity
gh-miR397a-2	Gh_A07G0594	369	4.5	4	>0.05	1	1	--	--	--	--	3	>0.05	2	2	4	0.002	1	1	2	>0.05	6	6	PREDICTED: chlorophyll a-b binding protein P4, chloroplastic-like [Glycine max]	light-harvesting complex I chlorophyll a/b binding protein 4	biological regulation;cellular process;establishment of localization;localization;metabolic process;response to stimulus;single-organism process	cell;cell part;macromolecular complex;membrane;organelle;organelle part	binding
gh-miR397a-2	Gh_A03G0417	678	2	4	>0.05	1	0.5	2	0	3	1.5	--	--	--	--	4	0.002	1	0.5	2	>0.05	2	1	laccase, putative [Ricinus communis] >gi|223540267|gb|EEF41838.1| laccase, putative [Ricinus communis]	L-ascorbate oxidase [EC:1.10.3.3]	cellular component organization or biogenesis;cellular process;metabolic process;single-organism process	extracellular region	binding;catalytic activity
gh-miR397a-2	Gh_A12G1617	136	4.5	3	>0.05	2	1	4	>0.05	1	0.5	2	>0.05	5	2.5	4	0.002	1	0.5	2	>0.05	2	1	PREDICTED: chlorophyll a-b binding protein P4, chloroplastic-like [Glycine max]	light-harvesting complex I chlorophyll a/b binding protein 4	biological regulation;cellular process;establishment of localization;localization;metabolic process;response to stimulus;single-organism process	cell;cell part;macromolecular complex;membrane;organelle;organelle part	binding
gh-miR397a-2	Gh_D12G1757	136	4.5	2	>0.05	2	1	4	>0.05	1	0.5	2	>0.05	5	2.5	4	0.002	1	0.5	2	>0.05	2	1	PREDICTED: chlorophyll a-b binding protein P4, chloroplastic-like [Glycine max]	light-harvesting complex I chlorophyll a/b binding protein 4	biological regulation;cellular process;establishment of localization;localization;metabolic process;response to stimulus;single-organism process	cell;cell part;macromolecular complex;membrane;organelle;organelle part	binding
gh-miR397a-2	Gh_A11G2936	672	2	4	>0.05	1	0.5	4	>0.05	1	0.5	--	--	--	--	1	0	2	1	--	--	--	--	laccase 1b [Populus trichocarpa] >gi|222867592|gb|EEF04723.1| laccase 1b [Populus trichocarpa]	L-ascorbate oxidase [EC:1.10.3.3]	cellular component organization or biogenesis;cellular process;metabolic process;single-organism process	extracellular region	binding;catalytic activity
gh-miR858	Gh_A07G2341	300	2.5	--	--	--	--	0	0.002	6	3	2	0.018	2	1	4	>0.05	1	0.5	--	--	--	--	GHMYB36 [Gossypium hirsutum]	myb proto-oncogene protein, plant	--	--	--
gh-miR858	Gh_A08G1517	399	2	2	0.006	2	1	2	>0.05	2	1	--	--	--	--	--	--	--	--	--	--	--	--	myb family transcription factor 2/fiber factor 1 [Gossypium arboreum] >gi|62869605|gb|AAY17953.1| myb family transcription factor 2 [Gossypium hirsutum]	myb proto-oncogene protein, plant	--	--	binding
gh-miR858	Gh_D13G1729	248	4.5	3	>0.05	27	27	3	>0.05	24	24	2	0.018	37	37	3	>0.05	48	48	3	>0.05	161	161	uncharacterized protein LOC100306661 [Glycine max]	solute carrier family 30 (zinc transporter), member 2	--	--	--
gh-miR858	Gh_D08G1815	399	2	2	0.006	2	1	2	>0.05	2	1	--	--	--	--	--	--	--	--	--	--	--	--	MYB-like DNA-binding domain protein [Gossypium hirsutum]	myb proto-oncogene protein, plant	--	--	binding
gh-miR858	Gh_D07G0169	345	2.5	--	--	--	--	0	0.002	6	3	2	0.018	2	1	4	>0.05	1	0.5	--	--	--	--	GHMYB36 [Gossypium hirsutum]	myb proto-oncogene protein, plant	--	--	--
gh-miR160g	Gh_D03G1293	1274	0	0	0	9	9	0	0	3	3	0	0.002	3	3	1	0	2	2	0	0	4	4	PREDICTED: auxin response factor 18-like [Vitis vinifera]	auxin response factor	biological regulation;cellular process;developmental process;metabolic process;multicellular organismal process;regulation of biological process;reproduction;reproductive process;response to stimulus;signaling;single-organism process	--	binding
gh-miR160g	Gh_A10G1836	1343	0	0	0	21459	10729.5	0	0	6742	3371	0	0.002	5469	2734.5	0	0	2990	1495	0	0	6250	3125	predicted protein [Populus trichocarpa] >gi|222865410|gb|EEF02541.1| predicted protein [Populus trichocarpa]	auxin response factor	biological regulation;cellular process;developmental process;metabolic process;multicellular organismal process;regulation of biological process;response to stimulus;signaling;single-organism process	cell;cell part;organelle	binding
gh-miR160g	Gh_A05G0895	1307	0	0	0	4	4	0	0	2	2	4	0	1	1	0	0	2	2	0	0	4	4	auxin response factor 3 [Gossypium hirsutum]	auxin response factor	biological regulation;cellular process;developmental process;metabolic process;multicellular organismal process;regulation of biological process;reproduction;reproductive process;response to stimulus;signaling;single-organism process	--	binding
gh-miR160g	Gh_D05G0978	1307	0	0	0.002	6	6	--	--	--	--	0	0.002	4	4	0	0	3	3	0	0	7	7	auxin response factor 3 [Gossypium hirsutum]	auxin response factor	biological regulation;cellular process;developmental process;metabolic process;multicellular organismal process;regulation of biological process;reproduction;reproductive process;response to stimulus;signaling;single-organism process	--	binding
gh-miR160g	Gh_A05G1991	1268	1.5	0	0	6	6	1	0	5	5	0	0.002	16	16	0	0	3	3	0	0	4	4	Auxin response factor, putative [Ricinus communis] >gi|223546930|gb|EEF48427.1| Auxin response factor, putative [Ricinus communis]	auxin response factor	biological regulation;cellular process;developmental process;metabolic process;multicellular organismal process;regulation of biological process;response to stimulus;signaling;single-organism process	--	binding
gh-miR160g	Gh_A09G1401	1370	1.5	0	0	116	58	0	0	45	22.5	0	0.002	51	25.5	0	0	40	20	0	0	84	42	hypothetical protein PRUPE_ppa002195mg [Prunus persica]	auxin response factor	biological regulation;cellular process;developmental process;metabolic process;multicellular organismal process;regulation of biological process;response to stimulus;signaling;single-organism process	cell;cell part;organelle	binding
gh-miR160g	Gh_D06G0360	1262	1.5	0	0.002	69	69	0	0	9	9	0	0.002	16	16	0	0	8	8	0	0	14	14	Auxin response factor, putative [Ricinus communis] >gi|223546930|gb|EEF48427.1| Auxin response factor, putative [Ricinus communis]	auxin response factor	biological regulation;cellular process;developmental process;metabolic process;multicellular organismal process;regulation of biological process;response to stimulus;signaling;single-organism process	--	--
gh-miR160g	Gh_A10G1836	1342	2	2	>0.05	21	10.5	2	>0.05	10	5	2	0.002	2	1	2	>0.05	2	1	2	>0.05	8	4	predicted protein [Populus trichocarpa] >gi|222865410|gb|EEF02541.1| predicted protein [Populus trichocarpa]	auxin response factor	biological regulation;cellular process;developmental process;metabolic process;multicellular organismal process;regulation of biological process;response to stimulus;signaling;single-organism process	cell;cell part;organelle	binding
gh-miR160g	Gh_D09G1873	761	4.5	--	--	--	--	--	--	--	--	2	0.002	2	2	--	--	--	--	--	--	--	--	Phospho-2-dehydro-3-deoxyheptonate aldolase 1, chloroplast precursor, putative [Ricinus communis] >gi|223529185|gb|EEF31161.1| Phospho-2-dehydro-3-deoxyheptonate aldolase 1, chloroplast precursor, putative [Ricinus communis]	3-deoxy-7-phosphoheptulonate synthase [EC:2.5.1.54]	cellular process;metabolic process;multi-organism process;response to stimulus	cell;cell part;membrane;organelle	catalytic activity
gh-miR160g	Gh_A05G3576	1328	0	0	0	547	547	0	0	148	148	0	0.002	149	149	0	0	86	86	0	0	107	107	predicted protein [Populus trichocarpa] >gi|222850909|gb|EEE88456.1| predicted protein [Populus trichocarpa]	auxin response factor	biological regulation;cellular process;developmental process;metabolic process;multicellular organismal process;regulation of biological process;response to stimulus;signaling;single-organism process	cell;cell part;organelle	binding
gh-miR160g	Gh_D05G3805	1268	1.5	0	0.002	2	2	1	0	8	8	0	0.002	14	14	--	--	--	--	0	0	3	3	Auxin response factor, putative [Ricinus communis] >gi|223546930|gb|EEF48427.1| Auxin response factor, putative [Ricinus communis]	auxin response factor	biological regulation;cellular process;developmental process;metabolic process;multicellular organismal process;regulation of biological process;response to stimulus;signaling;single-organism process	--	binding
gh-miR160g	Gh_A03G0274	1274	0	0	0	63	63	0	0	6	6	0	0.002	13	13	0	0	7	7	0	0	11	11	PREDICTED: auxin response factor 18-like [Vitis vinifera]	auxin response factor	biological regulation;cellular process;developmental process;metabolic process;multicellular organismal process;regulation of biological process;reproduction;reproductive process;response to stimulus;signaling;single-organism process	--	binding
gh-miR160g	Gh_D09G1405	1370	1.5	0	0.002	116	58	0	0	45	22.5	0	0.002	51	25.5	0	0.002	40	20	0	0.002	84	42	hypothetical protein PRUPE_ppa002195mg [Prunus persica]	auxin response factor	biological regulation;cellular process;developmental process;metabolic process;multicellular organismal process;regulation of biological process;response to stimulus;signaling;single-organism process	cell;cell part;organelle	binding
gh-miR160g	Gh_D10G2093	1343	0.5	0	0.002	21459	10729.5	0	0	6742	3371	0	0.002	5469	2734.5	0	0.002	2990	1495	0	0.002	6250	3125	predicted protein [Populus trichocarpa] >gi|222865410|gb|EEF02541.1| predicted protein [Populus trichocarpa]	auxin response factor	biological regulation;cellular process;developmental process;metabolic process;multicellular organismal process;regulation of biological process;response to stimulus;signaling;single-organism process	cell;cell part;organelle	binding
gh-miR160g	Gh_A06G0332	1262	1.5	0	0	82	82	0	0	13	13	0	0.002	25	25	0	0	5	5	0	0	33	33	Auxin response factor, putative [Ricinus communis] >gi|223546930|gb|EEF48427.1| Auxin response factor, putative [Ricinus communis]	auxin response factor	biological regulation;cellular process;developmental process;metabolic process;multicellular organismal process;regulation of biological process;response to stimulus;signaling;single-organism process	--	--
gh-miR160g	Gh_D13G2411	1223	1	4	>0.05	1	1	--	--	--	--	4	>0.05	1	1	0	0.002	3	3	--	--	--	--	hypothetical protein PRUPE_ppa002082mg [Prunus persica]	auxin response factor	biological regulation;cellular process;developmental process;metabolic process;multicellular organismal process;regulation of biological process;reproduction;reproductive process;response to stimulus;single-organism process	--	--
gh-miR160g	Gh_D04G0030	1328	0	0	0.002	750	750	0	0	143	143	0	0.002	188	188	0	0	67	67	0	0	134	134	predicted protein [Populus trichocarpa] >gi|222850909|gb|EEE88456.1| predicted protein [Populus trichocarpa]	auxin response factor	biological regulation;cellular process;developmental process;metabolic process;multicellular organismal process;regulation of biological process;response to stimulus;signaling;single-organism process	cell;cell part;organelle	binding
gh-miR160g	Gh_D10G2093	1342	2.5	2	>0.05	21	10.5	2	>0.05	10	5	2	0.002	2	1	2	>0.05	2	1	2	>0.05	8	4	predicted protein [Populus trichocarpa] >gi|222865410|gb|EEF02541.1| predicted protein [Populus trichocarpa]	auxin response factor	biological regulation;cellular process;developmental process;metabolic process;multicellular organismal process;regulation of biological process;response to stimulus;signaling;single-organism process	cell;cell part;organelle	binding
gh-miR477a	Gh_A09G2173	763	2.5	2	>0.05	2	1	1	0.002	2	1	--	--	--	--	--	--	--	--	--	--	--	--	GRAS family transcription factor [Populus trichocarpa] >gi|222869223|gb|EEF06354.1| GRAS family transcription factor [Populus trichocarpa]	DELLA protein	biological regulation;cellular process;metabolic process;regulation of biological process	--	--
gh-miR477a	Gh_D09G2383	763	2.5	1	0.004	2	1	1	0.002	2	1	--	--	--	--	--	--	--	--	--	--	--	--	GRAS family transcription factor [Populus trichocarpa] >gi|222869223|gb|EEF06354.1| GRAS family transcription factor [Populus trichocarpa]	DELLA protein	biological regulation;cellular process;metabolic process;regulation of biological process	--	--
gh-miR7486h	Gh_A08G2446	284	4.5	--	--	--	--	--	--	--	--	0	0	4	4	--	--	--	--	--	--	--	--	Ribosomal protein S10 [Medicago truncatula] >gi|355477385|gb|AES58588.1| Ribosomal protein S10 [Medicago truncatula]	--	cellular process;establishment of localization;localization;metabolic process;single-organism process	cell;cell part;macromolecular complex;membrane;membrane part;organelle	binding;catalytic activity;transporter activity
gh-miR8723a	Gh_D03G1562	668	3.5	--	--	--	--	--	--	--	--	--	--	--	--	--	--	--	--	4	0.012	1	0.5	PREDICTED: chaperone protein dnaJ 13-like [Cucumis sativus]	DnaJ homolog subfamily C member 11	cellular process;developmental process;metabolic process;multicellular organismal process;reproduction;reproductive process;response to stimulus;single-organism process	cell;cell part;organelle	binding
gh-miR8723a	Gh_A03G0089	638	3.5	--	--	--	--	--	--	--	--	--	--	--	--	--	--	--	--	4	0.012	1	0.5	PREDICTED: chaperone protein dnaJ 13-like [Cucumis sativus]	DnaJ homolog subfamily C member 11	cellular process;developmental process;metabolic process;multicellular organismal process;reproduction;reproductive process;response to stimulus;single-organism process	cell;cell part;organelle	binding
gh-miR167f-3p	Gh_D12G0123	2597	3	0	0.012	2	2	--	--	--	--	--	--	--	--	--	--	--	--	--	--	--	--	hypothetical protein PRUPE_ppa021130mg, partial [Prunus persica]	glutamate receptor, ionotropic, other eukaryote	biological regulation;cellular process;establishment of localization;localization;regulation of biological process;response to stimulus;signaling;single-organism process	extracellular region;membrane	molecular transducer activity;receptor activity;transporter activity
gh-miR167f-3p	Gh_A02G0769	2092	3.5	4	>0.05	1	0.333333	3	0.018	2	0.666667	--	--	--	--	--	--	--	--	--	--	--	--	nitrate reductase [Tilia platyphyllos]	nitrate reductase (NADH) [EC:1.7.1.1]	cellular process;metabolic process	--	binding;catalytic activity;electron carrier activity
gh-miR396a-3p-3	Gh_D12G1641	1601	3.5	--	--	--	--	0	0.006	3	3	--	--	--	--	--	--	--	--	--	--	--	--	predicted protein [Populus trichocarpa] >gi|118489595|gb|ABK96599.1| unknown [Populus trichocarpa x Populus deltoides] >gi|222872270|gb|EEF09401.1| predicted protein [Populus trichocarpa]	C4-hydroxylase [EC:1.14.-.-]	cellular component organization or biogenesis;cellular process;establishment of localization;localization;single-organism process	cell;cell part;organelle	--
gh-miR398b	Gh_A09G2473	431	4	0	0.018	167	83.5	2	>0.05	17	8.5	2	>0.05	21	10.5	0	0.006	44	22	0	0.03	181	90.5	chloroplast Cu/ZnSOD [Gossypium hirsutum]	Cu/Zn superoxide dismutase [EC:1.15.1.1]	cellular process;metabolic process	cell;cell part;macromolecular complex;organelle;organelle part	antioxidant activity;binding;catalytic activity;structural molecule activity
gh-miR398b	Gh_D05G3257	2154	2.5	--	--	--	--	--	--	--	--	--	--	--	--	1	0	2	2	4	>0.05	1	1	Disease resistance protein RGA2, putative [Ricinus communis] >gi|223537776|gb|EEF39394.1| Disease resistance protein RGA2, putative [Ricinus communis]	disease resistance protein RPS2	--	--	--
gh-miR398b	Gh_D09G0858	431	4	0	0.018	167	83.5	0	0.014	17	8.5	2	>0.05	21	10.5	0	0.006	44	22	0	0.03	181	90.5	chloroplast Cu/ZnSOD [Gossypium hirsutum]	Cu/Zn superoxide dismutase [EC:1.15.1.1]	cellular process;metabolic process	cell;cell part;macromolecular complex;organelle;organelle part	antioxidant activity;binding;catalytic activity;structural molecule activity
gh-miR408b	Gh_A04G1079	15	3	0	0.002	63	63	0	0.002	11	11	0	0	4	4	1	0.002	2	2	0	0.012	4	4	predicted protein [Populus trichocarpa] >gi|222845442|gb|EEE82989.1| predicted protein [Populus trichocarpa]	--	developmental process;multi-organism process;multicellular organismal process;reproduction;reproductive process;single-organism process	extracellular region	binding;electron carrier activity
gh-miR408b	Gh_A06G0859	490	4	4	>0.05	1	1	2	>0.05	2	2	0	0.022	4	4	--	--	--	--	--	--	--	--	GTP binding protein [Arabidopsis lyrata subsp. lyrata] >gi|297319353|gb|EFH49775.1| GTP binding protein [Arabidopsis lyrata subsp. lyrata]	GTP-binding protein	cellular component organization or biogenesis;cellular process;metabolic process;single-organism process	cell;cell part;organelle	binding
gh-miR164f	Gh_A01G0250	616	1.5	4	0	1	0.5	--	--	--	--	--	--	--	--	--	--	--	--	0	0	5	2.5	hypothetical protein PRUPE_ppa007080mg [Prunus persica]	recombination protein RecA	biological regulation;cellular process;metabolic process;reproduction;response to stimulus;single-organism process	cell;cell part;organelle	binding;catalytic activity;transporter activity
gh-miR164f	Gh_D01G0249	619	1.5	4	>0.05	1	0.5	--	--	--	--	--	--	--	--	--	--	--	--	0	0	5	2.5	NAC1 [Populus tremula x Populus alba]	--	biological regulation;cellular process;developmental process;multicellular organismal process;regulation of biological process;reproduction;reproductive process;response to stimulus;signaling;single-organism process	--	nucleic acid binding transcription factor activity
gh-miR166k	Gh_A03G0276	577	1.5	0	0.002	4	4	--	--	--	--	--	--	--	--	--	--	--	--	0	0.002	3	3	DNA binding protein, putative [Ricinus communis] >gi|223530576|gb|EEF32454.1| DNA binding protein, putative [Ricinus communis]	homeobox-leucine zipper protein	biological adhesion;biological regulation;cellular component organization or biogenesis;cellular process;developmental process;growth;metabolic process;multicellular organismal process;negative regulation of biological process;positive regulation of biological process;regulation of biological process;reproduction;reproductive process;single-organism process	cell;cell part;organelle	binding;nucleic acid binding transcription factor activity
gh-miR166k	Gh_D13G2409	565	2	4	>0.05	1	0.5	--	--	--	--	0	0.002	2	1	4	>0.05	1	0.5	0	0.002	3	1.5	class III HD-zip protein [Gossypium barbadense]	homeobox-leucine zipper protein	biological regulation;cellular process;metabolic process;regulation of biological process	cell;cell part;organelle	binding;nucleic acid binding transcription factor activity
gh-miR166k	Gh_D05G0975	571	1.5	0	0.002	64	32	0	0	13	6.5	0	0.002	17	8.5	0	0.002	15	7.5	0	0.002	17	8.5	DNA binding protein, putative [Ricinus communis] >gi|223530576|gb|EEF32454.1| DNA binding protein, putative [Ricinus communis]	homeobox-leucine zipper protein	biological regulation;cellular process;metabolic process;regulation of biological process	cell;cell part;organelle	binding;nucleic acid binding transcription factor activity
gh-miR166k	Gh_A05G1085	562	1	4	>0.05	1	0.5	0	0	6	3	0	0	13	6.5	2	>0.05	2	1	2	>0.05	2	1	DNA binding protein, putative [Ricinus communis] >gi|223544882|gb|EEF46397.1| DNA binding protein, putative [Ricinus communis]	homeobox-leucine zipper protein	biological adhesion;biological regulation;cellular component organization or biogenesis;cellular process;developmental process;growth;metabolic process;multicellular organismal process;negative regulation of biological process;positive regulation of biological process;regulation of biological process;reproduction;reproductive process;response to stimulus;single-organism process	cell;cell part;organelle	binding;nucleic acid binding transcription factor activity
gh-miR166k	Gh_D05G0479	571	1.5	0	0.002	10	5	0	0	6	3	0	0.002	6	3	1	0	2	1	2	>0.05	3	1.5	class III HD-Zip protein 8 [Populus trichocarpa]	homeobox-leucine zipper protein	biological regulation;cellular process;metabolic process;regulation of biological process	cell;cell part;organelle	binding;nucleic acid binding transcription factor activity
gh-miR166k	Gh_A07G0163	577	1.5	0	0.002	6	3	0	0	3	1.5	--	--	--	--	4	>0.05	1	0.5	4	>0.05	1	0.5	class III HD-Zip protein 8 [Populus trichocarpa]	homeobox-leucine zipper protein	biological regulation;cellular process;metabolic process;regulation of biological process	cell;cell part;organelle	binding;nucleic acid binding transcription factor activity
gh-miR166k	Gh_A05G0892	571	1.5	0	0.002	64	32	0	0	13	6.5	0	0	17	8.5	0	0.002	15	7.5	0	0.002	17	8.5	DNA binding protein, putative [Ricinus communis] >gi|223530576|gb|EEF32454.1| DNA binding protein, putative [Ricinus communis]	homeobox-leucine zipper protein	biological regulation;cellular process;metabolic process;regulation of biological process	cell;cell part;organelle	binding;nucleic acid binding transcription factor activity
gh-miR166k	Gh_D08G2109	571	1.5	0	0.002	19	9.5	0	0	7	3.5	0	0.002	10	5	0	0.002	8	4	0	0.002	10	5	unnamed protein product [Vitis vinifera]	homeobox-leucine zipper protein	biological regulation;cellular process;metabolic process;regulation of biological process	cell;cell part;organelle	binding;nucleic acid binding transcription factor activity
gh-miR166k	Gh_A12G2307	1031	4	4	>0.05	1	1	--	--	--	--	--	--	--	--	--	--	--	--	0	0.002	4	4	prolyl-tRNA synthetase, putative [Ricinus communis] >gi|223547570|gb|EEF49065.1| prolyl-tRNA synthetase, putative [Ricinus communis]	prolyl-tRNA synthetase [EC:6.1.1.15]	biological regulation;cellular component organization or biogenesis;cellular process;developmental process;metabolic process;multicellular organismal process;regulation of biological process;reproduction;reproductive process;single-organism process	cell;cell part;organelle;organelle part	binding;catalytic activity
gh-miR166k	Gh_D05G1263	562	1	4	>0.05	1	0.5	0	0	6	3	0	0.002	13	6.5	2	>0.05	2	1	1	>0.05	2	1	DNA binding protein, putative [Ricinus communis] >gi|223544882|gb|EEF46397.1| DNA binding protein, putative [Ricinus communis]	homeobox-leucine zipper protein	biological adhesion;biological regulation;cellular component organization or biogenesis;cellular process;developmental process;growth;metabolic process;multicellular organismal process;negative regulation of biological process;positive regulation of biological process;regulation of biological process;reproduction;reproductive process;response to stimulus;single-organism process	cell;cell part;organelle	binding;nucleic acid binding transcription factor activity
gh-miR166k	Gh_D03G0467	550	3.5	--	--	--	--	--	--	--	--	--	--	--	--	--	--	--	--	0	0.002	3	1.5	predicted protein [Populus trichocarpa] >gi|222865069|gb|EEF02200.1| predicted protein [Populus trichocarpa]	--	--	cell;cell part;organelle	catalytic activity
gh-miR166k	Gh_A10G0035	586	1.5	2	>0.05	2	1	1	>0.05	2	1	0	0.002	3	1.5	--	--	--	--	4	>0.05	1	0.5	class III HD-Zip protein 4 [Populus trichocarpa]	homeobox-leucine zipper protein	biological adhesion;biological regulation;cellular component organization or biogenesis;cellular process;developmental process;growth;localization;metabolic process;multicellular organismal process;positive regulation of biological process;regulation of biological process;reproduction;reproductive process;response to stimulus;signaling;single-organism process	cell;cell part;organelle	binding;nucleic acid binding transcription factor activity
gh-miR166k	Gh_A08G1765	571	1.5	0	0.002	19	9.5	0	0	7	3.5	0	0.002	10	5	0	0.002	8	4	0	0.002	10	5	unnamed protein product [Vitis vinifera]	homeobox-leucine zipper protein	biological regulation;cellular process;metabolic process;regulation of biological process	cell;cell part;organelle	binding;nucleic acid binding transcription factor activity
gh-miR166k	Gh_A13G1004	223	1.5	0	0.002	5	5	0	0	6	6	0	0.002	7	7	0	0.002	2	2	0	0.002	3	3	PREDICTED: homeobox-leucine zipper protein ATHB-8-like [Fragaria vesca subsp. vesca]	homeobox-leucine zipper protein	biological regulation;cellular process;metabolic process;regulation of biological process	cell;cell part;organelle	binding;nucleic acid binding transcription factor activity
gh-miR166k	Gh_D07G0220	577	1.5	0	0.002	6	3	0	0	3	1.5	--	--	--	--	4	>0.05	1	0.5	4	>0.05	1	0.5	class III HD-Zip protein 8 [Populus trichocarpa]	homeobox-leucine zipper protein	biological regulation;cellular process;metabolic process;regulation of biological process	cell;cell part;organelle	binding;nucleic acid binding transcription factor activity
gh-miR166k	Gh_A06G0833	571	1.5	--	--	--	--	4	>0.05	1	0.5	1	0	2	1	--	--	--	--	--	--	--	--	class III HD-Zip protein 8 [Populus trichocarpa]	homeobox-leucine zipper protein	biological regulation;cellular process;metabolic process;regulation of biological process	cell;cell part;organelle	binding;nucleic acid binding transcription factor activity
gh-miR166k	Gh_D01G1783	1271	4	--	--	--	--	--	--	--	--	--	--	--	--	0	0.002	2	2	--	--	--	--	transcription factor, putative [Ricinus communis] >gi|223531550|gb|EEF33380.1| transcription factor, putative [Ricinus communis]	nitrilase [EC:3.5.5.1]	--	--	binding
gh-miR166k	Gh_D03G1290	577	1.5	0	0.002	10	10	0	0	4	4	1	>0.05	2	2	--	--	--	--	0	0.002	3	3	DNA binding protein, putative [Ricinus communis] >gi|223530576|gb|EEF32454.1| DNA binding protein, putative [Ricinus communis]	homeobox-leucine zipper protein	biological regulation;cellular process;metabolic process;regulation of biological process	cell;cell part;organelle	binding;nucleic acid binding transcription factor activity
gh-miR482-2	Gh_D06G1363	1290	4	--	--	--	--	2	>0.05	2	1	4	0.046	1	0.5	--	--	--	--	--	--	--	--	predicted protein [Populus trichocarpa] >gi|222859695|gb|EEE97242.1| predicted protein [Populus trichocarpa]	splicing factor 3B subunit 2	cellular process;metabolic process	cell;cell part;organelle	--
gh-miR482-2	Gh_D05G0314	532	3.5	4	>0.05	1	0.5	1	0.04	2	1	0	0.01	3	1.5	4	>0.05	1	0.5	--	--	--	--	PREDICTED: disease resistance protein RPS2 [Vitis vinifera]	disease resistance protein RPS2	biological regulation;cellular component organization or biogenesis;cellular process;establishment of localization;immune system process;localization;metabolic process;multi-organism process;negative regulation of biological process;positive regulation of biological process;regulation of biological process;response to stimulus;signaling;single-organism process	cell;cell part;macromolecular complex;membrane;organelle;organelle part	binding;catalytic activity;structural molecule activity
gh-miR482-2	Gh_A11G3160	505	3.5	--	--	--	--	--	--	--	--	4	0.046	1	0.5	2	>0.05	2	1	2	>0.05	2	1	hypothetical protein PRUPE_ppa002854mg [Prunus persica]	RNA-binding protein 39	cellular process;metabolic process	cell;cell part;organelle	binding
gh-miR482-2	Gh_D07G1512	1352	4	--	--	--	--	--	--	--	--	4	0.046	1	1	4	>0.05	1	1	--	--	--	--	electron carrier, putative [Ricinus communis] >gi|223530660|gb|EEF32533.1| electron carrier, putative [Ricinus communis]	--	metabolic process;response to stimulus	membrane	binding;catalytic activity
gh-miR482-2	Gh_A05G0230	532	3.5	4	>0.05	1	0.5	1	0.04	2	1	0	0.01	3	1.5	4	>0.05	1	0.5	--	--	--	--	leucine-rich repeat-containing protein 2, lrrc2, putative [Ricinus communis] >gi|223546593|gb|EEF48091.1| leucine-rich repeat-containing protein 2, lrrc2, putative [Ricinus communis]	disease resistance protein RPS2	biological regulation;cellular process;immune system process;metabolic process;multi-organism process;regulation of biological process;response to stimulus;signaling;single-organism process	cell;cell part;macromolecular complex;membrane;organelle;organelle part	binding
gh-miR482-2	Gh_D05G0946	438	4.5	4	>0.05	1	1	1	0.04	2	2	4	0.046	1	1	--	--	--	--	4	>0.05	1	1	PREDICTED: ubiquitin-conjugating enzyme E2 7-like [Glycine max]	ubiquitin-conjugating enzyme E2 G1 [EC:6.3.2.19]	cellular process;metabolic process	cell;cell part;organelle	catalytic activity
gh-miR482-2	Gh_D11G3400	613	3	4	>0.05	1	1	--	--	--	--	--	--	--	--	0	0.004	5	5	0	>0.05	5	5	disease resistance related protein [Gossypium raimondii]	disease resistance protein RPS2	--	--	binding
gh-miR482-2	Gh_D13G2207	1337	3	2	>0.05	3	3	0	0	5	5	2	>0.05	11	11	4	>0.05	1	1	--	--	--	--	hypothetical protein PRUPE_ppa022948mg [Prunus persica]	--	--	--	--
gh-miR482-2	Gh_D11G1498	1782	2.5	4	>0.05	1	0.5	--	--	--	--	4	0.046	1	0.5	--	--	--	--	4	>0.05	1	0.5	auxilin, putative [Ricinus communis] >gi|223536127|gb|EEF37782.1| auxilin, putative [Ricinus communis]	ATP-dependent RNA helicase DDX46/PRP5 [EC:3.6.4.13]	--	cell;cell part;membrane	binding
gh-miR482-2	Gh_A11G1350	1782	2.5	4	>0.05	1	0.5	--	--	--	--	4	0.046	1	0.5	--	--	--	--	4	>0.05	1	0.5	auxilin, putative [Ricinus communis] >gi|223536127|gb|EEF37782.1| auxilin, putative [Ricinus communis]	ATP-dependent RNA helicase DDX46/PRP5 [EC:3.6.4.13]	--	cell;cell part;membrane	binding
gh-miR482-2	Gh_D11G2241	505	3.5	--	--	--	--	--	--	--	--	4	0.046	1	0.5	2	>0.05	2	1	2	>0.05	2	1	hypothetical protein PRUPE_ppa002854mg [Prunus persica]	RNA-binding protein 39	cellular process;metabolic process	cell;cell part;organelle	binding
gh-miR482-2	Gh_A11G0935	142	4	--	--	--	--	1	0.04	2	1	0	0.01	8	4	2	>0.05	3	1.5	0	>0.05	6	3	predicted protein [Populus trichocarpa] >gi|222861693|gb|EEE99235.1| predicted protein [Populus trichocarpa]	--	cellular process;establishment of localization;localization;single-organism process	cell;cell part;membrane;organelle;organelle part	binding;catalytic activity;transporter activity
gh-miR482-2	Gh_A12G1910	1472	3	--	--	--	--	--	--	--	--	--	--	--	--	4	>0.05	1	1	1	0.01	2	2	PREDICTED: protein phosphatase 2C 29-like [Vitis vinifera]	DNA-directed RNA polymerase II subunit RPB1 [EC:2.7.7.6]	biological regulation;cellular component organization or biogenesis;cellular process;developmental process;growth;metabolic process;multicellular organismal process;negative regulation of biological process;positive regulation of biological process;regulation of biological process;single-organism process	cell;cell part;membrane;organelle	binding;catalytic activity
gh-miR482-2	Gh_D13G1493	299	4	--	--	--	--	--	--	--	--	4	0.046	1	1	4	>0.05	1	1	2	>0.05	4	4	PREDICTED: uncharacterized protein LOC100258940 [Vitis vinifera]	solute carrier family 39 (zinc transporter), member 1/2/3	--	cell;cell part;organelle;organelle part	--
gh-miR828a	Gh_A10G1572	1085	3.5	--	--	--	--	--	--	--	--	--	--	--	--	--	--	--	--	4	0.002	1	0.5	hypothetical protein PRUPE_ppa020554mg, partial [Prunus persica]	tRNA (cytosine38-C5)-methyltransferase [EC:2.1.1.204]	developmental process;multi-organism process;multicellular organismal process;reproduction;reproductive process;single-organism process	cell;cell part;organelle	binding
gh-miR828a	Gh_A09G0656	4099	4.5	--	--	--	--	--	--	--	--	--	--	--	--	--	--	--	--	4	0.002	1	1	hypothetical protein PRUPE_ppa000138mg [Prunus persica]	sister chromatid cohesion protein PDS5	cellular component organization or biogenesis;cellular process;single-organism process	cell;cell part;organelle	--
gh-miR828a	Gh_D09G0658	4042	4.5	--	--	--	--	--	--	--	--	--	--	--	--	--	--	--	--	4	0.002	1	1	hypothetical protein PRUPE_ppa000138mg [Prunus persica]	sister chromatid cohesion protein PDS5	cellular component organization or biogenesis;cellular process;single-organism process	cell;cell part;organelle	--
gh-miR828a	Gh_D05G1343	334	1	0	0	796	796	0	0.002	327	327	0	0	1088	1088	0	0	141	141	0	0	253	253	myb-like transcription factor Myb 3 [Gossypium hirsutum]	myb proto-oncogene protein, plant	--	--	binding
gh-miR828a	Gh_D06G1425	371	3	0	0	8	8	--	--	--	--	--	--	--	--	--	--	--	--	--	--	--	--	PREDICTED: uncharacterized protein LOC101216458 [Cucumis sativus] >gi|449479238|ref|XP_004155545.1| PREDICTED: uncharacterized protein LOC101228620 [Cucumis sativus]	--	cellular component organization or biogenesis;cellular process;metabolic process	cell;cell part;macromolecular complex;organelle	binding;catalytic activity
gh-miR828a	Gh_D13G0518	645	4.5	--	--	--	--	--	--	--	--	--	--	--	--	--	--	--	--	4	0.002	1	0.5	14-3-3c protein [Gossypium hirsutum]	tyrosine 3-monooxygenase/tryptophan 5-monooxygenase activation protein	biological regulation;cellular process;regulation of biological process;response to stimulus;signaling;single-organism process	cell;cell part;extracellular region;membrane;organelle	binding
gh-miR828a	Gh_A06G0739	343	1	0	0	327	163.5	0	0	111	55.5	0	0	149	74.5	0	0	84	42	0	0	29	14.5	predicted protein [Populus trichocarpa] >gi|222854501|gb|EEE92048.1| predicted protein [Populus trichocarpa]	myb proto-oncogene protein, plant	--	--	binding
gh-miR828a	Gh_D11G2299	790	4	--	--	--	--	4	>0.05	1	1	2	>0.05	2	2	--	--	--	--	4	0.002	1	1	RNA polymerase sigma factor rpoD, putative [Ricinus communis] >gi|223536754|gb|EEF38395.1| RNA polymerase sigma factor rpoD, putative [Ricinus communis]	RNA polymerase primary sigma factor	biological regulation;cellular component organization or biogenesis;cellular process;establishment of localization;localization;metabolic process;regulation of biological process;response to stimulus;single-organism process	cell;cell part;organelle	binding;catalytic activity;nucleic acid binding transcription factor activity;protein binding transcription factor activity
gh-miR828a	Gh_A11G0012	319	2	0	0	37	18.5	0	0.002	11	5.5	0	0	55	27.5	0	0	135	67.5	0	0	215	107.5	MYB transcription factor [Gossypium arboreum]	myb proto-oncogene protein, plant	biological regulation;cellular component organization or biogenesis;cellular process;developmental process;localization;metabolic process;multicellular organismal process;positive regulation of biological process;regulation of biological process;signaling;single-organism process	cell;cell part;organelle	binding;nucleic acid binding transcription factor activity
gh-miR828a	Gh_D12G0689	3687	4.5	--	--	--	--	--	--	--	--	--	--	--	--	--	--	--	--	4	0.002	1	1	predicted protein [Populus trichocarpa] >gi|222855944|gb|EEE93491.1| predicted protein [Populus trichocarpa]	natural resistance-associated macrophage protein	cellular process;metabolic process	cell;cell part;macromolecular complex;organelle	catalytic activity
gh-miR828a	Gh_A07G0318	331	2	1	0	5	5	1	0	5	5	--	--	--	--	--	--	--	--	--	--	--	--	predicted protein [Populus trichocarpa] >gi|222866640|gb|EEF03771.1| predicted protein [Populus trichocarpa]	myb proto-oncogene protein, plant	biological regulation;cellular component organization or biogenesis;cellular process;developmental process;metabolic process;multicellular organismal process;regulation of biological process;reproduction;reproductive process;single-organism process	--	binding
gh-miR828a	Gh_D07G0375	412	2	4	>0.05	1	1	4	>0.05	1	1	1	0	2	2	--	--	--	--	--	--	--	--	predicted protein [Populus trichocarpa] >gi|222866640|gb|EEF03771.1| predicted protein [Populus trichocarpa]	myb proto-oncogene protein, plant	--	--	--
gh-miR828a	Gh_Sca005143G02	334	2	0	0	16	16	0	0.002	5	5	0	0	2	2	0	0	11	11	0	0	6	6	GHMYB36 [Gossypium hirsutum]	myb proto-oncogene protein, plant	--	--	--
gh-miR828a	Gh_D06G0886	343	1	0	0	327	163.5	0	0.002	111	55.5	0	0	149	74.5	0	0	84	42	0	0	29	14.5	predicted protein [Populus trichocarpa] >gi|222854501|gb|EEE92048.1| predicted protein [Populus trichocarpa]	myb proto-oncogene protein, plant	--	--	binding
gh-miR828a	Gh_D12G0453	1814	4.5	--	--	--	--	--	--	--	--	--	--	--	--	--	--	--	--	4	0.002	1	1	PREDICTED: uncharacterized protein LOC100265170 [Vitis vinifera] >gi|296082233|emb|CBI21238.3| unnamed protein product [Vitis vinifera]	integrator complex subunit 7	cellular component organization or biogenesis;cellular process;metabolic process;single-organism process	--	--
gh-miR828a	Gh_D08G1815	433	2	0	0	488	488	0	0.002	96	96	0	0	60	60	2	0	6	6	0	0	6	6	MYB-like DNA-binding domain protein [Gossypium hirsutum]	myb proto-oncogene protein, plant	--	--	binding
gh-miR828a	Gh_A13G0606	645	4.5	--	--	--	--	--	--	--	--	--	--	--	--	--	--	--	--	4	0.002	1	0.5	14-3-3c protein [Gossypium hirsutum]	tyrosine 3-monooxygenase/tryptophan 5-monooxygenase activation protein	biological regulation;cellular process;regulation of biological process;response to stimulus;signaling;single-organism process	cell;cell part;extracellular region;membrane;organelle	binding
gh-miR828a	Gh_A05G1167	334	1	0	0	112	112	0	0	15	15	0	0	14	14	0	0	18	18	0	0	4	4	MYB-like DNA-binding domain protein [Gossypium hirsutum]	myb proto-oncogene protein, plant	--	--	binding
gh-miR828a	Gh_D10G1660	917	4.5	2	>0.05	6	3	2	>0.05	2	1	4	>0.05	1	0.5	2	>0.05	3	1.5	4	0.002	1	0.5	PREDICTED: uncharacterized protein LOC100244223 [Vitis vinifera]	--	biological regulation;cellular component organization or biogenesis;cellular process;developmental process;metabolic process;multicellular organismal process;positive regulation of biological process;regulation of biological process;single-organism process	cell;cell part;membrane;organelle;organelle part	binding;catalytic activity
gh-miR828a	Gh_D08G1865	1030	4	4	>0.05	1	1	--	--	--	--	--	--	--	--	--	--	--	--	4	0.002	1	1	predicted protein [Populus trichocarpa] >gi|222840957|gb|EEE78504.1| predicted protein [Populus trichocarpa]	suppressor of tumorigenicity protein 13	metabolic process;response to stimulus	cell;cell part	binding;catalytic activity;electron carrier activity
gh-miR828a	Gh_A11G2019	790	4	--	--	--	--	--	--	--	--	4	>0.05	1	1	--	--	--	--	4	0.002	1	1	RNA polymerase sigma factor rpoD, putative [Ricinus communis] >gi|223536754|gb|EEF38395.1| RNA polymerase sigma factor rpoD, putative [Ricinus communis]	RNA polymerase primary sigma factor	biological regulation;cellular component organization or biogenesis;cellular process;establishment of localization;localization;metabolic process;regulation of biological process;response to stimulus;single-organism process	cell;cell part;organelle	binding;catalytic activity;nucleic acid binding transcription factor activity;protein binding transcription factor activity
gh-miR828a	Gh_D10G1829	1085	3.5	--	--	--	--	--	--	--	--	--	--	--	--	--	--	--	--	4	0.002	1	0.5	hypothetical protein PRUPE_ppa020554mg, partial [Prunus persica]	tRNA (cytosine38-C5)-methyltransferase [EC:2.1.1.204]	developmental process;multi-organism process;multicellular organismal process;reproduction;reproductive process;single-organism process	cell;cell part;organelle	binding
gh-miR828a	Gh_D11G0009	319	2	0	0	37	18.5	0	0.002	11	5.5	0	0	55	27.5	0	0	135	67.5	0	0	215	107.5	MYB transcription factor [Gossypium arboreum]	myb proto-oncogene protein, plant	biological regulation;cellular component organization or biogenesis;cellular process;developmental process;metabolic process;multicellular organismal process;positive regulation of biological process;regulation of biological process;signaling;single-organism process	cell;cell part;organelle	binding;nucleic acid binding transcription factor activity
gh-miR828a	Gh_A08G1517	433	2	0	0	309	309	0	0.002	114	114	0	0	77	77	0	0	9	9	4	0.002	1	1	myb family transcription factor 2/fiber factor 1 [Gossypium arboreum] >gi|62869605|gb|AAY17953.1| myb family transcription factor 2 [Gossypium hirsutum]	myb proto-oncogene protein, plant	--	--	binding
gh-miR169r-3p	Gh_D06G1538	52	3.5	2	>0.05	5	5	3	0.016	3	3	3	0.008	2	2	--	--	--	--	2	>0.05	5	5	Photosystem I reaction center subunit III, chloroplast precursor, putative [Ricinus communis] >gi|223544454|gb|EEF45974.1| Photosystem I reaction center subunit III, chloroplast precursor, putative [Ricinus communis]	photosystem I subunit III	cellular process;metabolic process	cell;cell part;macromolecular complex;membrane;membrane part;organelle;organelle part	--

## Sheet: Table S6
Supplementary table 6. List of predicted targets of differentially expressed novel miRNAs
miRNA	mRNA	cleave_site	score	mhD1-categoty	mhD1-pval	mhD1-rawtags	mhD1-normtags	mhD2-categoty	mhD2-pval	mhD2-rawtags	mhD2-normtags	mhD3-categoty	mhD3-pval	mhD3-rawtags	mhD3-normtags	mhD4-categoty	mhD4-pval	mhD4-rawtags	mhD4-normtags	mhD5-categoty	mhD5-pval	mhD5-rawtags	mhD5-normtags	Nr-annotation	ko-definition	biological-process	cellular-component	molecular-function
novel_mir_100	Gh_D13G1968	807	4	--	--	--	--	--	--	--	--	4	>0.05	1	1	--	--	--	--	1	0.028	2	2	PREDICTED: DEAD-box ATP-dependent RNA helicase 56-like [Vitis vinifera]	ATP-dependent RNA helicase UAP56/SUB2 [EC:3.6.4.13]	response to stimulus	cell;cell junction;cell part;membrane-enclosed lumen;organelle;organelle part;symplast	binding;catalytic activity
novel_mir_105	Gh_D05G2790	1923	0.5	0	0	3	3	1	>0.05	2	2	2	>0.05	5	5	2	>0.05	2	2	2	>0.05	6	6	predicted protein [Populus trichocarpa] >gi|222867957|gb|EEF05088.1| predicted protein [Populus trichocarpa]	serine/threonine-protein kinase ATR [EC:2.7.11.1]	response to stimulus	cell;cell part	--
novel_mir_105	Gh_A10G1916	2169	1.5	--	--	--	--	0	0	2	2	--	--	--	--	--	--	--	--	--	--	--	--	predicted protein [Populus trichocarpa] >gi|222867957|gb|EEF05088.1| predicted protein [Populus trichocarpa]	--	--	--	--
novel_mir_111	Gh_A07G1705	425	3	2	0.038	5	2.5	2	0.036	2	1	--	--	--	--	4	>0.05	1	0.5	4	>0.05	1	0.5	glycine rich protein [Gossypium hirsutum]	splicing factor, arginine/serine-rich 1/9	biological regulation;cellular process;metabolic process;response to stimulus	cell;cell part;organelle	binding
novel_mir_119	Gh_D01G2324	240	4.5	3	>0.05	3	1.5	4	>0.05	1	0.5	--	--	--	--	--	--	--	--	3	0.002	3	1.5	orf [Ricinus communis]	putative transcription factor	biological regulation;cellular process;metabolic process;positive regulation of biological process;regulation of biological process;response to stimulus	cell;cell part;membrane-enclosed lumen;organelle;organelle part	binding;protein binding transcription factor activity
novel_mir_119	Gh_D05G3295	240	3	2	0.034	3	1.5	4	>0.05	1	0.5	--	--	--	--	2	0.024	2	1	3	0.002	3	1.5	orf [Ricinus communis]	putative transcription factor	--	cell;cell part;membrane-enclosed lumen;organelle;organelle part	binding
novel_mir_119	Gh_A06G1916	186	4	2	0.034	4	4	0	0.018	3	3	2	>0.05	2	2	--	--	--	--	--	--	--	--	putative chaperon P13.9 [Castanea sativa]	--	cellular component organization or biogenesis;cellular process;metabolic process;single-organism process	cell;cell part;organelle	binding
novel_mir_119	Gh_D05G1141	997	4.5	2	0.034	4	2	--	--	--	--	4	>0.05	1	0.5	--	--	--	--	2	>0.05	4	2	conserved hypothetical protein [Ricinus communis] >gi|223533307|gb|EEF35059.1| conserved hypothetical protein [Ricinus communis]	nucleoprotein TPR	biological regulation;cellular process;developmental process;immune system process;metabolic process;multi-organism process;multicellular organismal process;negative regulation of biological process;regulation of biological process;response to stimulus;single-organism process	cell;cell junction;cell part;organelle;symplast	binding
novel_mir_119	Gh_A05G1023	1159	4.5	2	0.034	4	2	--	--	--	--	4	>0.05	1	0.5	--	--	--	--	2	>0.05	4	2	conserved hypothetical protein [Ricinus communis] >gi|223533307|gb|EEF35059.1| conserved hypothetical protein [Ricinus communis]	structural maintenance of chromosome 3 (chondroitin sulfate proteoglycan 6)	biological regulation;cellular process;developmental process;immune system process;metabolic process;multi-organism process;multicellular organismal process;negative regulation of biological process;regulation of biological process;response to stimulus;single-organism process	cell;cell junction;cell part;organelle;symplast	binding
novel_mir_119	Gh_A10G2134	1831	4.5	2	0.034	5	2.5	2	>0.05	2	1	--	--	--	--	4	>0.05	1	0.5	2	>0.05	3	1.5	PREDICTED: zinc finger CCCH domain-containing protein 29-like [Vitis vinifera]	transcription elongation factor SPT5	response to stimulus	--	binding
novel_mir_119	Gh_A04G0349	240	3	2	0.034	3	1.5	4	>0.05	1	0.5	--	--	--	--	2	0.024	2	1	3	0.002	3	1.5	orf [Ricinus communis]	putative transcription factor	--	cell;cell part;membrane-enclosed lumen;organelle;organelle part	binding
novel_mir_119	Gh_A11G1164	660	4.5	2	0.034	7	3.5	2	>0.05	5	2.5	--	--	--	--	4	>0.05	1	0.5	--	--	--	--	auxin-responsive protein [Gossypium hirsutum]	auxin-responsive protein IAA	biological regulation;cellular process;metabolic process;regulation of biological process;response to stimulus;signaling;single-organism process	cell;cell part;organelle	binding
novel_mir_119	Gh_D10G2455	1831	4.5	2	0.034	5	2.5	2	>0.05	2	1	--	--	--	--	4	>0.05	1	0.5	2	>0.05	3	1.5	PREDICTED: zinc finger CCCH domain-containing protein 29-like [Vitis vinifera]	transcription elongation factor SPT5	response to stimulus	--	binding
novel_mir_119	Gh_D11G1320	660	4.5	2	0.034	7	3.5	2	>0.05	5	2.5	--	--	--	--	4	>0.05	1	0.5	--	--	--	--	auxin-responsive protein [Gossypium hirsutum]	auxin-responsive protein IAA	biological regulation;cellular process;metabolic process;regulation of biological process;response to stimulus;signaling;single-organism process	cell;cell part;organelle	binding
novel_mir_119	Gh_D01G2314	399	4.5	2	0.034	4	4	--	--	--	--	--	--	--	--	--	--	--	--	--	--	--	--	hypothetical protein PRUPE_ppa004271mg [Prunus persica]	cytochrome P450, family 72, subfamily C, polypeptide 1	metabolic process	--	binding;catalytic activity;electron carrier activity
novel_mir_142	Gh_A09G0958	21	4	--	--	--	--	--	--	--	--	1	0.028	2	2	--	--	--	--	--	--	--	--	YABBY2-like transcription factor YAB2 [Morella rubra]	--	--	--	--
novel_mir_150	Gh_D13G1126	2306	4	--	--	--	--	--	--	--	--	--	--	--	--	--	--	--	--	1	0.002	3	3	beta-mannosidase [Gossypium tomentosum]	ATP-dependent DNA helicase HFM1/MER3 [EC:3.6.4.12]	metabolic process	--	catalytic activity
novel_mir_150	Gh_D11G0643	1074	4.5	--	--	--	--	--	--	--	--	--	--	--	--	1	0.01	2	2	--	--	--	--	PREDICTED: probable sugar phosphate/phosphate translocator At1g06470-like [Vitis vinifera]	solute carrier family 35, member C2	establishment of localization;localization;single-organism process	cell;cell part;membrane;membrane part	--
novel_mir_163	Gh_D05G0457	109	4.5	--	--	--	--	3	0.038	2	2	4	>0.05	1	1	--	--	--	--	4	>0.05	1	1	fiber protein Fb7 [Gossypium barbadense]	--	--	cell;cell part;membrane;membrane part	--
novel_mir_171	Gh_A08G0328	413	4.5	0	0.03	3	3	--	--	--	--	--	--	--	--	--	--	--	--	--	--	--	--	conserved hypothetical protein [Ricinus communis] >gi|223526469|gb|EEF28743.1| conserved hypothetical protein [Ricinus communis]	--	--	cell;cell junction;cell part;membrane;membrane part;organelle;symplast	--
novel_mir_171	Gh_D08G1946	30	3.5	4	>0.05	1	1	--	--	--	--	--	--	--	--	1	0.006	2	2	--	--	--	--	--	--	--	--	--
novel_mir_174	Gh_D08G2192	216	2	--	--	--	--	4	0.004	1	0.5	--	--	--	--	--	--	--	--	--	--	--	--	predicted protein [Populus trichocarpa] >gi|222871699|gb|EEF08830.1| predicted protein [Populus trichocarpa]	calmodulin	--	--	--
novel_mir_174	Gh_A08G1834	219	2	--	--	--	--	4	0.004	1	0.5	--	--	--	--	--	--	--	--	--	--	--	--	predicted protein [Populus trichocarpa] >gi|222871699|gb|EEF08830.1| predicted protein [Populus trichocarpa]	calmodulin	--	--	--
novel_mir_183	Gh_Sca007080G01	562	4	3	>0.05	2	1	3	0.038	2	1	--	--	--	--	--	--	--	--	--	--	--	--	dtdp-glucose 4-6-dehydratase, putative [Ricinus communis] >gi|223529130|gb|EEF31110.1| dtdp-glucose 4-6-dehydratase, putative [Ricinus communis]	GDP-D-mannose 3', 5'-epimerase [EC:5.1.3.18 5.1.3.-]	cellular process;metabolic process	--	binding;catalytic activity
novel_mir_183	Gh_A13G0851	562	4	3	>0.05	2	1	3	0.038	2	1	--	--	--	--	--	--	--	--	--	--	--	--	dtdp-glucose 4-6-dehydratase, putative [Ricinus communis] >gi|223529130|gb|EEF31110.1| dtdp-glucose 4-6-dehydratase, putative [Ricinus communis]	GDP-D-mannose 3', 5'-epimerase [EC:5.1.3.18 5.1.3.-]	cellular process;metabolic process	--	binding;catalytic activity
novel_mir_19	Gh_A11G2859	91	2	0	0	39	39	0	0	3	3	0	0	10	10	0	0	14	14	0	0	25	25	--	--	--	--	--
novel_mir_200	Gh_A12G0436	179	3	2	>0.05	81	40.5	2	>0.05	18	9	2	>0.05	10	5	2	>0.05	14	7	1	0.006	13	6.5	predicted protein [Populus trichocarpa] >gi|222834087|gb|EEE72564.1| predicted protein [Populus trichocarpa]	--	--	--	--
novel_mir_200	Gh_D12G0435	179	3	2	>0.05	81	40.5	2	>0.05	18	9	2	>0.05	10	5	2	>0.05	14	7	1	0.006	13	6.5	predicted protein [Populus trichocarpa] >gi|222834087|gb|EEE72564.1| predicted protein [Populus trichocarpa]	--	--	--	--
novel_mir_200	Gh_A12G1766	616	4	--	--	--	--	--	--	--	--	0	0.018	6	3	--	--	--	--	--	--	--	--	predicted protein [Populus trichocarpa] >gi|222868760|gb|EEF05891.1| predicted protein [Populus trichocarpa]	--	biological regulation;cellular process;metabolic process;multi-organism process;regulation of biological process;response to stimulus;signaling;single-organism process	cell;cell part;organelle	--
novel_mir_200	Gh_D12G1922	883	4	--	--	--	--	--	--	--	--	0	0.018	6	3	--	--	--	--	--	--	--	--	predicted protein [Populus trichocarpa] >gi|222868760|gb|EEF05891.1| predicted protein [Populus trichocarpa]	--	biological regulation;cellular process;metabolic process;multi-organism process;regulation of biological process;response to stimulus;signaling;single-organism process	cell;cell part;organelle	--
novel_mir_205	Gh_A05G0817	1268	4	2	>0.05	2	1	--	--	--	--	2	>0.05	2	1	4	>0.05	1	0.5	0	0.02	9	4.5	PREDICTED: putative E3 ubiquitin-protein ligase XBAT31 isoform 1 [Vitis vinifera]	26S proteasome non-ATPase regulatory subunit 10	cellular process;metabolic process;multi-organism process;response to stimulus	--	binding;catalytic activity
novel_mir_215	Gh_A08G0377	362	4	--	--	--	--	--	--	--	--	--	--	--	--	--	--	--	--	0	0.034	3	3	predicted protein [Populus trichocarpa] >gi|222843211|gb|EEE80758.1| predicted protein [Populus trichocarpa]	large subunit ribosomal protein L18e	cellular process;metabolic process	cell;cell part;macromolecular complex;organelle;organelle part	binding;structural molecule activity
novel_mir_22	Gh_A08G2278	279	0	--	--	--	--	--	--	--	--	0	0	2	2	--	--	--	--	0	0	4	4	hypothetical protein PRUPE_ppa002504mg [Prunus persica]	valyl-tRNA synthetase [EC:6.1.1.9]	biological regulation;cellular component organization or biogenesis;cellular process;developmental process;establishment of localization;localization;metabolic process;multicellular organismal process;regulation of biological process;reproduction;reproductive process;single-organism process	cell;cell part;organelle;organelle part	binding;catalytic activity
novel_mir_224	Gh_A03G1484	1770	4	--	--	--	--	--	--	--	--	--	--	--	--	1	0.028	2	2	--	--	--	--	hypothetical protein PRUPE_ppa001553mg [Prunus persica]	COMPASS component SWD3	biological adhesion;biological regulation;cellular component organization or biogenesis;cellular process;developmental process;metabolic process;multicellular organismal process;positive regulation of biological process;regulation of biological process;reproduction;reproductive process;single-organism process	cell;cell part;macromolecular complex	binding
novel_mir_225	Gh_A03G1224	1623	4	--	--	--	--	--	--	--	--	--	--	--	--	--	--	--	--	0	0.024	2	2	conserved hypothetical protein [Ricinus communis] >gi|223535350|gb|EEF37025.1| conserved hypothetical protein [Ricinus communis]	--	cellular component organization or biogenesis;cellular process;developmental process;multicellular organismal process;reproduction;reproductive process;single-organism process	--	--
novel_mir_229	Gh_D10G0398	99	4.5	--	--	--	--	1	0.008	2	1	--	--	--	--	--	--	--	--	--	--	--	--	conserved hypothetical protein [Ricinus communis] >gi|223541094|gb|EEF42650.1| conserved hypothetical protein [Ricinus communis]	--	biological regulation;cellular process;multi-organism process;regulation of biological process;response to stimulus;single-organism process	--	--
novel_mir_229	Gh_Sca004883G04	99	4.5	--	--	--	--	1	0.008	2	1	--	--	--	--	--	--	--	--	--	--	--	--	conserved hypothetical protein [Ricinus communis] >gi|223541094|gb|EEF42650.1| conserved hypothetical protein [Ricinus communis]	--	--	--	--
novel_mir_252	Gh_D11G2163	1566	4	1	0.03	3	3	--	--	--	--	--	--	--	--	--	--	--	--	4	>0.05	1	1	PREDICTED: probable LRR receptor-like serine/threonine-protein kinase At5g10290-like [Glycine max]	somatic embryogenesis receptor kinase 1 [EC:2.7.10.1 2.7.11.1]	cellular process;metabolic process	cell;cell part;membrane;membrane part	binding;catalytic activity
novel_mir_255	Gh_D12G1345	38	4.5	--	--	--	--	--	--	--	--	--	--	--	--	0	0.004	5	5	--	--	--	--	PREDICTED: uncharacterized protein LOC101221951 [Cucumis sativus] >gi|449527189|ref|XP_004170595.1| PREDICTED: uncharacterized protein LOC101228443 [Cucumis sativus]	--	cellular component organization or biogenesis;cellular process;metabolic process;single-organism process	cell;cell part;organelle	--
novel_mir_275	Gh_A05G0330	2795	4	--	--	--	--	2	0.044	2	1	--	--	--	--	--	--	--	--	--	--	--	--	mitochondrial glycine decarboxylase complex P-protein [Populus tremuloides]	glycine dehydrogenase [EC:1.4.4.2]	biological regulation;cellular component organization or biogenesis;cellular process;developmental process;metabolic process;multicellular organismal process;positive regulation of biological process;regulation of biological process;response to stimulus;single-organism process	cell;cell part;extracellular region;macromolecular complex;organelle;organelle part	binding;catalytic activity
novel_mir_275	Gh_D05G0435	2795	4	--	--	--	--	2	0.044	2	1	--	--	--	--	--	--	--	--	--	--	--	--	mitochondrial glycine decarboxylase complex P-protein [Populus tremuloides]	glycine dehydrogenase [EC:1.4.4.2]	biological regulation;cellular component organization or biogenesis;cellular process;developmental process;metabolic process;multicellular organismal process;positive regulation of biological process;regulation of biological process;response to stimulus;single-organism process	cell;cell part;extracellular region;macromolecular complex;organelle;organelle part	binding;catalytic activity
novel_mir_281	Gh_D06G1412	73	3.5	--	--	--	--	--	--	--	--	--	--	--	--	--	--	--	--	4	0.02	1	1	PREDICTED: transcription elongation factor 1 homolog [Cucumis sativus]	--	biological regulation;cellular process;metabolic process;regulation of biological process	cell;cell part;organelle	binding
novel_mir_281	Gh_A06G2035	73	3.5	--	--	--	--	--	--	--	--	--	--	--	--	--	--	--	--	4	0.02	1	1	PREDICTED: transcription elongation factor 1 homolog [Cucumis sativus]	--	biological regulation;cellular process;metabolic process;regulation of biological process	cell;cell part;organelle	binding
novel_mir_290	Gh_A08G0070	1224	4	--	--	--	--	4	>0.05	1	1	--	--	--	--	--	--	--	--	0	0.034	3	3	predicted protein [Populus trichocarpa] >gi|222849288|gb|EEE86835.1| predicted protein [Populus trichocarpa]	FK506-binding protein 4/5 [EC:5.2.1.8]	cellular process;establishment of localization;localization;metabolic process;single-organism process	cell;cell part;membrane;membrane part;organelle;organelle part	binding;catalytic activity
novel_mir_310	Gh_Sca070852G01	150	4	--	--	--	--	--	--	--	--	1	0.034	2	0.666667	--	--	--	--	--	--	--	--	hypothetical protein PRUPE_ppa004726mg [Prunus persica]	[EC:2.7.1.-]	metabolic process;response to stimulus	cell;cell part;extracellular region;organelle	catalytic activity
novel_mir_312	Gh_D06G0343	353	3.5	3	0.012	2	1	2	>0.05	4	2	--	--	--	--	--	--	--	--	4	>0.05	1	0.5	hypothetical protein PRUPE_ppa012701mg [Prunus persica]	--	--	--	--
novel_mir_330	Gh_D10G1040	252	4	0	0.034	4	4	0	>0.05	4	4	0	0.048	6	6	0	0.046	5	5	0	0.036	7	7	Gibberellin receptor GID1, putative [Ricinus communis] >gi|223543007|gb|EEF44543.1| Gibberellin receptor GID1, putative [Ricinus communis]	gibberellin receptor GID1 [EC:3.-.-.-]	cellular component organization or biogenesis;cellular process;developmental process;growth;metabolic process;multi-organism process;multicellular organismal process;reproduction;reproductive process;single-organism process	cell;cell part;organelle	catalytic activity
novel_mir_330	Gh_D10G1806	1987	3.5	1	0.006	2	2	--	--	--	--	--	--	--	--	--	--	--	--	--	--	--	--	conserved hypothetical protein [Ricinus communis] >gi|223541586|gb|EEF43135.1| conserved hypothetical protein [Ricinus communis]	DnaJ homolog subfamily C member 14	--	--	--
novel_mir_330	Gh_D11G1631	688	3.5	4	>0.05	1	1	1	0.016	2	2	--	--	--	--	4	>0.05	1	1	2	>0.05	3	3	unknown [Lotus japonicus]	solute carrier family 39 (zinc transporter), member 1/2/3	--	--	--
novel_mir_330	Gh_D06G0294	439	4.5	4	>0.05	1	1	0	>0.05	7	7	0	0.048	5	5	0	0.046	6	6	--	--	--	--	PREDICTED: uncharacterized protein LOC101210580 [Cucumis sativus]	protein transport protein SEC24	--	--	--
novel_mir_47	Gh_A13G0522	37	4.5	0	0.036	18	18	0	0.022	4	4	0	0.02	7	7	4	>0.05	1	1	0	0.022	19	19	hypothetical protein PRUPE_ppa008341mg [Prunus persica]	succinyl-CoA synthetase alpha subunit [EC:6.2.1.4 6.2.1.5]	cellular process;metabolic process	cell;cell part;organelle	binding;catalytic activity
novel_mir_47	Gh_D13G0606	37	4.5	0	0.036	8	8	0	0.022	3	3	0	0.02	3	3	0	0.028	4	4	0	0.022	9	9	hypothetical protein PRUPE_ppa008341mg [Prunus persica]	succinyl-CoA synthetase alpha subunit [EC:6.2.1.4 6.2.1.5]	cellular process;metabolic process	cell;cell part;organelle	binding;catalytic activity
novel_mir_496	Gh_D09G0858	53	3	4	>0.05	1	0.5	--	--	--	--	3	0.014	2	1	--	--	--	--	2	>0.05	4	2	chloroplast Cu/ZnSOD [Gossypium hirsutum]	Cu/Zn superoxide dismutase [EC:1.15.1.1]	cellular process;metabolic process	cell;cell part;macromolecular complex;organelle;organelle part	antioxidant activity;binding;catalytic activity;structural molecule activity
novel_mir_496	Gh_A09G2473	53	3	4	>0.05	1	0.5	--	--	--	--	3	0.014	2	1	--	--	--	--	3	0.016	4	2	chloroplast Cu/ZnSOD [Gossypium hirsutum]	Cu/Zn superoxide dismutase [EC:1.15.1.1]	cellular process;metabolic process	cell;cell part;macromolecular complex;organelle;organelle part	antioxidant activity;binding;catalytic activity;structural molecule activity
novel_mir_496	Gh_D07G2369	24	3	4	>0.05	1	0.333333	--	--	--	--	3	0.014	2	0.666667	--	--	--	--	4	>0.05	1	0.333333	hypothetical protein PRUPE_ppa013648mg [Prunus persica]	--	--	cell;cell part;organelle	--
novel_mir_528	Gh_A04G0253	407	4	--	--	--	--	1	0	2	2	--	--	--	--	--	--	--	--	--	--	--	--	rnf5, putative [Ricinus communis] >gi|223533016|gb|EEF34780.1| rnf5, putative [Ricinus communis]	E3 ubiquitin-protein ligase RNF5 [EC:6.3.2.19]	--	--	--
novel_mir_55	Gh_A01G1057	731	4.5	0	0.048	3	3	--	--	--	--	--	--	--	--	--	--	--	--	--	--	--	--	hypothetical protein PRUPE_ppa008937mg [Prunus persica]	protein disulfide-isomerase A1 [EC:5.3.4.1]	biological regulation;cellular process;regulation of biological process;single-organism process	extracellular region	--
novel_mir_84	Gh_A01G0735	1734	4	--	--	--	--	--	--	--	--	1	0.024	3	3	--	--	--	--	--	--	--	--	conserved hypothetical protein [Ricinus communis] >gi|223538036|gb|EEF39649.1| conserved hypothetical protein [Ricinus communis]	--	--	cell;cell part;organelle	--
novel_mir_84	Gh_D10G1954	101	4	4	>0.05	1	0.333333	2	>0.05	3	1	--	--	--	--	3	0.028	2	0.666667	--	--	--	--	PREDICTED: NADH dehydrogenase [ubiquinone] 1 alpha subcomplex subunit 6-like isoform 1 [Cucumis sativus]	NADH dehydrogenase (ubiquinone) 1 alpha subcomplex 6 [EC:1.6.5.3 1.6.99.3]	cellular component organization or biogenesis;cellular process;metabolic process;response to stimulus	cell;cell part;macromolecular complex;membrane;membrane part;organelle;organelle part	catalytic activity
novel_mir_84	Gh_A10G1684	101	3	4	>0.05	1	0.333333	2	>0.05	3	1	--	--	--	--	3	0	2	0.666667	--	--	--	--	PREDICTED: NADH dehydrogenase [ubiquinone] 1 alpha subcomplex subunit 6-like isoform 1 [Cucumis sativus]	NADH dehydrogenase (ubiquinone) 1 alpha subcomplex 6 [EC:1.6.5.3 1.6.99.3]	cellular component organization or biogenesis;cellular process;metabolic process;response to stimulus	cell;cell part;macromolecular complex;membrane;membrane part;organelle;organelle part	catalytic activity

## Sheet: Table S7
Supplementary table 7. GO enrichment analysis of the targets of differentially expressed known and novel miRNAs based on degradome sequencing
“P” biolog process; “F” molecular function; “C” Celluar component.
GO Term	Name	Type	FDR	single test p-Value	# in test group	# in reference group	# non annot test	# non annot reference group	Over/Under
GO:0009725	response to hormone stimulus	P	1.5e-19	1.4e-22	15	58	130	39741	over
GO:0009719	response to endogenous stimulus	P	1.5e-19	1.4e-22	15	58	130	39741	over
GO:0010033	response to organic substance	P	1.5e-19	1.4e-22	15	58	130	39741	over
GO:0042221	response to chemical stimulus	P	8.4e-12	1.1e-14	15	220	130	39579	over
GO:0003677	DNA binding	F	4.6e-10	8e-13	39	2909	106	36890	over
GO:0010468	regulation of gene expression	P	4.6e-10	8.9e-13	39	2919	106	36880	over
GO:0060255	regulation of macromolecule metabolic process	P	6.4e-10	1.4e-12	39	2965	106	36834	over
GO:0051252	regulation of RNA metabolic process	P	2e-09	6.5e-12	37	2817	108	36982	over
GO:2001141	regulation of RNA biosynthetic process	P	2e-09	6.5e-12	37	2817	108	36982	over
GO:0006355	regulation of transcription, DNA-dependent	P	2e-09	6.5e-12	37	2817	108	36982	over
GO:2000112	regulation of cellular macromolecule biosynthetic process	P	2.4e-09	1e-11	37	2862	108	36937	over
GO:0010556	regulation of macromolecule biosynthetic process	P	2.4e-09	1e-11	37	2862	108	36937	over
GO:0031326	regulation of cellular biosynthetic process	P	2.4e-09	1.1e-11	37	2867	108	36932	over
GO:0009889	regulation of biosynthetic process	P	2.4e-09	1.1e-11	37	2867	108	36932	over
GO:0019222	regulation of metabolic process	P	4.2e-09	2e-11	39	3239	106	36560	over
GO:0019219	regulation of nucleobase-containing compound metabolic process	P	4.8e-09	2.5e-11	37	2952	108	36847	over
GO:0051171	regulation of nitrogen compound metabolic process	P	4.8e-09	2.6e-11	37	2957	108	36842	over
GO:0080090	regulation of primary metabolic process	P	8.9e-09	5.2e-11	37	3029	108	36770	over
GO:0031323	regulation of cellular metabolic process	P	9.9e-09	6.1e-11	37	3046	108	36753	over
GO:0006351	transcription, DNA-dependent	P	1.6e-08	1e-10	37	3104	108	36695	over
GO:0032774	RNA biosynthetic process	P	1.6e-08	1.1e-10	37	3108	108	36691	over
GO:0050789	regulation of biological process	P	2.9e-08	2e-10	45	4523	100	35276	over
GO:0065007	biological regulation	P	4.4e-08	3.2e-10	45	4589	100	35210	over
GO:0050794	regulation of cellular process	P	6.6e-08	5.1e-10	43	4301	102	35498	over
GO:0005488	binding	F	1.1e-07	8.6e-10	120	23323	25	16476	over
GO:0003676	nucleic acid binding	F	1.1e-07	9.1e-10	47	5108	98	34691	over
GO:0034654	nucleobase-containing compound biosynthetic process	P	1.1e-07	9.5e-10	37	3364	108	36435	over
GO:0016070	RNA metabolic process	P	1.2e-07	1e-09	39	3708	106	36091	over
GO:0019438	aromatic compound biosynthetic process	P	1.2e-07	1.1e-09	38	3548	107	36251	over
GO:0050896	response to stimulus	P	2e-07	1.9e-09	31	2503	114	37296	over
GO:1901362	organic cyclic compound biosynthetic process	P	2.3e-07	2.3e-09	38	3645	107	36154	over
GO:0018130	heterocycle biosynthetic process	P	5e-07	5.1e-09	37	3581	108	36218	over
GO:0044271	cellular nitrogen compound biosynthetic process	P	5.4e-07	5.7e-09	37	3596	108	36203	over
GO:0090304	nucleic acid metabolic process	P	1.8e-06	2e-08	40	4306	105	35493	over
GO:1901363	heterocyclic compound binding	F	1.9e-06	2.2e-08	77	12197	68	27602	over
GO:0097159	organic cyclic compound binding	F	1.9e-06	2.2e-08	77	12202	68	27597	over
GO:0010467	gene expression	P	5e-06	6e-08	43	5039	102	34760	over
GO:0043565	sequence-specific DNA binding	F	1.3e-05	1.6e-07	17	988	128	38811	over
GO:0034645	cellular macromolecule biosynthetic process	P	3.8e-05	4.7e-07	41	5012	104	34787	over
GO:0009059	macromolecule biosynthetic process	P	3.8e-05	4.8e-07	41	5018	104	34781	over
GO:0006139	nucleobase-containing compound metabolic process	P	0.00022	3e-06	40	5182	105	34617	over
GO:0006725	cellular aromatic compound metabolic process	P	0.00031	4.2e-06	41	5413	104	34386	over
GO:1901360	organic cyclic compound metabolic process	P	0.00039	5.4e-06	41	5505	104	34294	over
GO:0003682	chromatin binding	F	0.0005	7.1e-06	13	780	132	39019	over
GO:0016787	hydrolase activity	F	0.00053	7.7e-06	5	6138	140	33661	under
GO:0046483	heterocycle metabolic process	P	0.00063	9.3e-06	40	5432	105	34367	over
GO:0006807	nitrogen compound metabolic process	P	0.00081	1.2e-05	43	6048	102	33751	over
GO:0034641	cellular nitrogen compound metabolic process	P	0.0011	1.6e-05	40	5496	105	34303	over
GO:0043531	ADP binding	F	0.0011	1.7e-05	8	297	137	39502	over
GO:0044249	cellular biosynthetic process	P	0.0017	2.7e-05	43	6210	102	33589	over
GO:1901576	organic substance biosynthetic process	P	0.0018	2.9e-05	43	6269	102	33530	over
GO:0009058	biosynthetic process	P	0.0026	4.4e-05	44	6608	101	33191	over
GO:0003824	catalytic activity	F	0.0031	5.3e-05	42	18178	103	21621	under
GO:0051234	establishment of localization	P	0.0038	6.8e-05	2	3946	143	35853	under
GO:0006810	transport	P	0.0038	6.8e-05	2	3946	143	35853	under
GO:0051179	localization	P	0.0038	6.9e-05	2	3977	143	35822	under
GO:0046983	protein dimerization activity	F	0.004	7.3e-05	13	981	132	38818	over
GO:0044765	single-organism transport	P	0.0041	7.7e-05	0	2643	145	37156	under
GO:0016642	oxidoreductase activity, acting on the CH-NH2 group of donors, disulfide as acceptor	F	0.0067	0.00013	2	3	143	39796	over
GO:0004375	glycine dehydrogenase (decarboxylating) activity	F	0.0067	0.00013	2	3	143	39796	over
GO:0006952	defense response	P	0.013	0.00025	8	442	137	39357	over
GO:0001071	nucleic acid binding transcription factor activity	F	0.014	0.00029	16	1610	129	38189	over
GO:0003700	sequence-specific DNA binding transcription factor activity	F	0.014	0.00029	16	1610	129	38189	over
GO:0003878	ATP citrate synthase activity	F	0.016	0.00036	2	6	143	39793	over
GO:0016878	acid-thiol ligase activity	F	0.016	0.00036	2	6	143	39793	over
GO:0016877	ligase activity, forming carbon-sulfur bonds	F	0.016	0.00036	2	6	143	39793	over
GO:0004775	succinate-CoA ligase (ADP-forming) activity	F	0.016	0.00036	2	6	143	39793	over
GO:0004774	succinate-CoA ligase activity	F	0.016	0.00036	2	6	143	39793	over
GO:0016405	CoA-ligase activity	F	0.016	0.00036	2	6	143	39793	over
GO:0005634	nucleus	C	0.016	0.00036	18	1986	127	37813	over
GO:0044260	cellular macromolecule metabolic process	P	0.024	0.00054	56	10152	89	29647	over
GO:0006950	response to stress	P	0.025	0.00058	13	1218	132	38581	over
GO:0044237	cellular metabolic process	P	0.044	0.001	68	13306	77	26493	over
GO:0009765	photosynthesis, light harvesting	P	0.047	0.0011	3	53	142	39746	over
GO:0043170	macromolecule metabolic process	P	0.047	0.0011	59	11174	86	28625	over

## Sheet: Table S8
Supplementary table 8. KEGG enrichment analysis of the targets of differentially expressed known and novel miRNAs based on degradome sequencing
#Term	Database	ID	Input number	Background number	P-Value	Corrected P-Value	Input
Photosynthesis - antenna proteins	KEGG PATHWAY	ath00196	3	22	0.000698345	0.00486574	Gh_A07G0594|Gh_A12G1617|Gh_D12G1757
Plant-pathogen interaction	KEGG PATHWAY	ath04626	6	167	0.00137219	0.00861027	Gh_A08G0220|Gh_A05G0230|Gh_D08G0299|Gh_D05G0314|Gh_A08G0219|Gh_D08G0300
Protein processing in endoplasmic reticulum	KEGG PATHWAY	ath04141	6	220	0.00519033	0.0240053	Gh_A08G0220|Gh_D08G0299|Gh_D05G0946|Gh_A08G0219|Gh_A04G0253|Gh_D08G0300
Porphyrin and chlorophyll metabolism	KEGG PATHWAY	ath00860	3	48	0.00554378	0.025099	Gh_D05G3468|Gh_A04G0240|Gh_D10G1660
Propanoate metabolism	KEGG PATHWAY	ath00640	2	32	0.0239131	0.0849627	Gh_D13G0606|Gh_A13G0522
Ascorbate and aldarate metabolism	KEGG PATHWAY	ath00053	2	41	0.0369586	0.123541	Gh_Sca007080G01|Gh_A13G0851
Amino sugar and nucleotide sugar metabolism	KEGG PATHWAY	ath00520	3	135	0.0740232	0.22063	Gh_Sca007080G01|Gh_A11G1169|Gh_A13G0851
Citrate cycle (TCA cycle)	KEGG PATHWAY	ath00020	2	63	0.0771481	0.227417	Gh_D13G0606|Gh_A13G0522
Glycine, serine and threonine metabolism	KEGG PATHWAY	ath00260	2	72	0.0962596	0.26689	Gh_A05G0330|Gh_D05G0435
Glyoxylate and dicarboxylate metabolism	KEGG PATHWAY	ath00630	2	74	0.100675	0.278414	Gh_A05G0330|Gh_D05G0435
Carbon metabolism	KEGG PATHWAY	ath01200	4	262	0.118915	0.312733	Gh_D13G0606|Gh_A05G0330|Gh_A13G0522|Gh_D05G0435
Peroxisome	KEGG PATHWAY	ath04146	2	87	0.130635	0.333533	Gh_D09G0858|Gh_A09G2473
Aminoacyl-tRNA biosynthesis	KEGG PATHWAY	ath00970	2	115	0.200417	0.430881	Gh_A12G2307|Gh_A08G2278
Biosynthesis of secondary metabolites	KEGG PATHWAY	ath01110	10	1078	0.236754	0.476618	Gh_A05G0330|Gh_A04G0240|Gh_A13G0851|Gh_D09G1873|Gh_Sca007080G01|Gh_A13G0522|Gh_D13G0606|Gh_D05G3468|Gh_D10G1660|Gh_D05G0435
Nitrogen metabolism	KEGG PATHWAY	ath00910	1	42	0.263377	0.511963	Gh_A02G0769
Oxidative phosphorylation	KEGG PATHWAY	ath00190	2	162	0.323295	0.586963	Gh_A10G1684|Gh_D10G1954
Homologous recombination	KEGG PATHWAY	ath03440	1	56	0.333336	0.599111	Gh_A01G0250
Phenylalanine, tyrosine and tryptophan biosynthesis	KEGG PATHWAY	ath00400	1	57	0.338074	0.605598	Gh_D09G1873
Photosynthesis	KEGG PATHWAY	ath00195	1	77	0.426157	0.710041	Gh_D06G1538
Plant hormone signal transduction	KEGG PATHWAY	ath04075	2	271	0.578991	0.867678	Gh_D11G1320|Gh_A11G1164
Metabolic pathways	KEGG PATHWAY	ath01100	13	1912	0.619419	0.907132	Gh_A05G0330|Gh_A10G1684|Gh_D06G1538|Gh_A04G0240|Gh_A13G0851|Gh_D09G1873|Gh_Sca007080G01|Gh_D10G1954|Gh_A13G0522|Gh_D13G0606|Gh_D05G3468|Gh_D10G1660|Gh_D05G0435
Ubiquitin mediated proteolysis	KEGG PATHWAY	ath04120	1	149	0.657575	0.947085	Gh_D05G0946
Ribosome	KEGG PATHWAY	ath03010	2	363	0.735223	0.997338	Gh_A08G0377|Gh_A02G0344
Spliceosome	KEGG PATHWAY	ath03040	1	192	0.748857	1	Gh_D06G1363
Starch and sucrose metabolism	KEGG PATHWAY	ath00500	1	196	0.756012	1	Gh_A11G1169
Biosynthesis of amino acids	KEGG PATHWAY	ath01230	1	255	0.840906	1	Gh_D09G1873

## Sheet: Table S9
Supplementary table 9. The primer sequences used for qRT-PCR in this study.
gh-miR8175	TCCCCGGCAACGGCGCCA
gra-miR8638	GGTGAATACAGGAATGGCTCTCT
gh-miR396a-3p	GCCGTTCAATAAAGCTGTGGGAA
gh-miR408-5p-1	CAGGGAACAGGCTGAGCATGG
gh-miR408-3p	GCACTGCCTCTTCCCTGGC
gh-miR408-5p-2	ACAGGGAACAGGCTGAGCATG
gh-miR8692	GTCGCGCTGACGTGGACA
gh-miR8773	ATGGGCGGTGCGTTTACTT
gh-miR171e-5p	TGTTGGCTCGGTTCACTCAGA
gh-miR397a-2	ATTGAGTGCAGCGTTGATGAA
gh-miR398b	TGTTCTCAGGTCGCCCCTG
gh-miR172c	AGAATCTTGATGATGCTGCAG
gh-miR169r-3p	GGCAGGTTGTCTTTGGCTAC
gh-miR482b-3p	TCTTCCCAACACCTCCCATACC
gh-miR828a	TCTTGCTCAAATGAGTATTCCA
gh-miR160g	TGCCTGGCTCCCTGTATGCCT
mir_3	CGCGCAAGGGAAAGACTAGATTCATA
mir_55	GGCTCGATGATAACTGGGTGAAC
mir_103	GGTCTTGTTCGAGTGAAAGATGA
mir_150	AAGGAGAGAAAGAACACCGGTTA
mir_18	GGGTCGACCTTAGAACACGTG
mir_22	GGTTTTATTGCCGGAGATATATC
Gh_D06G1983-F	TGATGAAGATGAACTGCTACAAG
Gh_D06G1983-R	TTCTCCATTTATTTCACCACCAT
Gh_D06G1538-F	TCGTCGTTGAAGCTATACGCCCC
Gh_D06G1538-R	AAATGAGGCAACCCATCAGACCC
Gh_D05G1343-F	TAAATAGGTGTGGTAAAAGTTGC
Gh_D05G1343-R	ATCTCATTATCTGTTCTTCCTGG
Gh_A05G0895-F	ACTCTTTGGTCAGCCGATACTT
Gh_A05G0895-R	ATAGTCCTGCCGCCACAATAAT
Gh_D05G0978-F	GAGCAGAGGCTGTTGTGGAGGC
Gh_D05G0978-R	GAACCCTCATTGCCGCCCTTAC
Gh_D05G3257-F	ATGGGCGACTGAGAACACAACTG
Gh_D05G3257-R	TGGCGTCCTCCAAACCAAACTA
GhUBQ7-F	GAAGGCATTCCACCTGACCAAC
GhUBQ7-R	CTTGACCTTCTTCTTCTTGTGCTTG
